# Supplementary material for: Comparison of Criteria for Choosing the Number of Classes in Bayesian Finite Mixture Models
Source: PLoS One. 2017 Jan 12;12(1):e0168838. doi: 10.1371/journal.pone.0168838 (PMC5231325; doi:10.1371/journal.pone.0168838)
Supplement: S1 File — (TXT) [file pone.0168838.s011.txt]

"Id" "Season" "Hb" "Age" "TSPD" "BMI" "freqy2"
1 1 8.4 20 0 26.3 0
1 0 9.1 20.3 84 26.3 1
1 0 8.7 20.5 77 26.3 2
1 1 9.4 20.8 98 26.3 3
1 1 10.2 21 103 26.3 4
1 0 8.6 21.3 87 26.3 5
1 0 8.8 21.5 77 26.3 6
1 1 9 21.7 97 26.3 7
1 1 9.9 22 91 26.3 8
1 1 8.7 22.2 68 26.3 8
1 0 8.6 22.5 126 26.3 7
1 1 8.7 22.7 71 26.3 8
1 1 9.8 23.1 126 26.3 7
1 0 9.1 23.3 93 26.3 7
1 0 9.1 23.6 103 26.3 7
1 1 9 23.8 84 26.3 7
1 1 8.6 24 71 26.3 7
1 0 8.3 24.2 83 26.3 7
2 1 9.1 20.8 0 21.7 0
2 0 9.3 21.1 112 21.7 1
2 0 9.2 22 336 21.7 2
2 0 8.4 22.2 434 21.7 2
2 1 9.1 22.4 70 21.7 3
2 1 8.8 22.6 66 21.7 4
2 1 9.4 22.9 91 21.7 4
2 0 8.7 23.1 105 21.7 4
2 0 8.7 23.4 74 21.7 5
2 1 8.7 23.6 108 21.7 6
2 0 8.6 24 133 21.7 7
2 0 8.9 24.2 77 21.7 8
2 1 9.1 24.4 70 21.7 8
2 1 8.8 24.7 116 21.7 7
2 0 9.8 26.4 598 21.7 2
2 1 9.1 27.6 461 21.7 1
2 0 9.7 28.3 238 21.7 2
2 0 9.4 30.1 651 21.7 1
3 0 9.2 52.1 0 26 0
3 1 9.3 52.3 81 26 1
3 1 8.4 52.6 122 26 2
3 0 9 52.9 77 26 3
3 0 9.6 53.1 74 26 4
3 1 9.2 53.3 77 26 5
3 1 8.6 53.5 101 26 6
3 1 9.5 53.7 67 26 7
3 0 9.7 54.1 150 26 7
3 0 8.9 55 301 26 5
3 0 8.8 55.2 74 26 5
3 1 9 55.4 66 26 5
3 0 8.9 55.8 179 26 4
3 0 8.4 56 73 26 5
3 1 9.1 56.5 158 26 5
3 1 8.8 56.6 66 26 6
3 0 8.7 56.9 77 26 7
3 0 9.1 57.1 105 26 7
3 1 8.8 57.6 154 26 6
3 0 9.4 57.8 88 26 7
3 1 9.5 58.4 206 26 6
3 1 9.6 58.6 75 26 6
3 0 9 58.9 114 26 5
3 0 9.4 59.2 111 26 5
3 1 8.4 59.5 113 26 6
3 0 10 60 161 26 5
3 1 9.4 60.3 133 26 6
3 1 9.6 61.3 356 26 3
4 0 9.1 31.4 0 22.6 0
4 1 9.3 31.6 81 22.6 1
4 1 9.2 31.8 80 22.6 2
4 1 9.1 32 67 22.6 3
4 0 8.4 32.2 77 22.6 4
4 0 9.6 32.4 77 22.6 5
4 1 8.7 32.6 73 22.6 6
4 1 8.8 32.8 81 22.6 7
4 0 10.1 33.3 161 22.6 8
4 0 8.5 34 441 22.6 4
4 0 9.1 34.3 98 22.6 4
4 1 9.9 34.5 77 22.6 4
4 0 8.8 35.3 289 22.6 3
4 1 8.8 36.9 565 22.6 1
4 0 9.7 37.1 92 22.6 2
4 0 8.8 37.4 105 22.6 2
4 1 8.5 37.5 57 22.6 3
4 1 8.4 37.7 69 22.6 4
4 1 8.7 37.9 63 22.6 5
4 0 8.6 38.1 86 22.6 6
4 0 9.2 38.4 96 22.6 7
4 1 8.7 38.6 79 22.6 8
4 1 8.7 38.8 68 22.6 9
5 1 8.4 18.3 0 19 0
5 0 9 18.5 77 19 1
5 0 8.5 18.7 70 19 2
5 0 9 18.9 77 19 3
5 1 9.5 19.1 94 19 4
5 1 8.4 19.4 90 19 5
5 0 7.9 19.6 75 19 6
6 0 10.4 50 0 24.3 0
6 1 10.1 50.1 67 24.3 1
6 1 9.5 50.3 70 24.3 2
6 1 10 50.5 70 24.3 3
6 0 10.2 50.8 80 24.3 4
6 0 10.3 51 84 24.3 5
6 1 10.2 51.2 77 24.3 6
6 1 10 51.4 154 24.3 6
6 0 10.1 51.6 67 24.3 7
6 0 9.8 51.8 66 24.3 8
6 0 10.4 52 77 24.3 8
6 1 10 52.2 154 24.3 7
6 1 9.9 52.4 74 24.3 7
6 0 9.2 52.6 70 24.3 7
6 0 9.7 52.8 80 24.3 7
6 0 10.3 53 81 24.3 7
6 1 9.8 53.2 77 24.3 8
6 1 9.9 53.4 70 24.3 8
6 0 9.8 53.6 70 24.3 8
6 0 9.6 53.8 70 24.3 8
6 1 10.4 54.1 91 24.3 9
6 1 10.2 54.3 77 24.3 9
6 1 9.4 54.5 94 24.3 9
6 0 9.9 54.7 70 24.3 9
6 0 9.8 54.9 69 24.3 9
6 1 9.7 55.1 63 24.3 9
6 1 8.6 55.3 70 24.3 9
6 0 9.1 55.6 112 24.3 9
6 0 8.5 55.8 62 24.3 9
6 0 9.7 56 71 24.3 9
6 1 9.1 56.1 63 24.3 9
6 1 9.3 56.5 147 24.3 9
6 0 9.7 56.7 61 24.3 9
6 0 9.5 56.9 86 24.3 8
6 1 9.7 57.1 68 24.3 8
6 1 9.1 57.3 77 24.3 8
6 0 9.8 57.9 212 24.3 7
6 1 9.8 58.1 70 24.3 7
6 1 9.3 58.3 77 24.3 7
7 1 8.6 43.5 0 28.4 0
7 1 9.3 43.7 70 28.4 1
7 1 8.6 43.9 70 28.4 2
7 0 9.5 44.1 77 28.4 3
7 0 10 44.3 77 28.4 4
7 1 9.5 44.6 112 28.4 5
7 1 9 44.8 70 28.4 6
7 0 9.1 45 70 28.4 7
7 0 9.2 45.1 70 28.4 8
7 0 9.2 45.4 70 28.4 9
7 1 9.2 45.6 91 28.4 9
7 1 8.6 45.8 70 28.4 9
7 0 8.5 46 77 28.4 9
7 0 9.6 46.2 70 28.4 9
7 0 9.8 46.4 91 28.4 9
7 1 9 46.6 70 28.4 9
7 1 9.5 46.9 112 28.4 9
7 0 9.6 47.1 70 28.4 9
7 0 9 47.3 70 28.4 9
7 1 9.3 47.6 98 28.4 9
7 0 9.3 48 133 28.4 8
7 0 9.5 48.2 77 28.4 8
7 1 8.4 48.5 121 28.4 7
7 1 9.2 48.8 104 28.4 7
7 0 9.1 49 71 28.4 7
7 0 9 49.1 62 28.4 7
7 0 9.9 49.3 71 28.4 7
7 1 8.6 49.5 63 28.4 8
7 1 9 49.9 147 28.4 8
7 0 9.3 50.1 77 28.4 8
7 0 9.4 50.3 70 28.4 8
7 1 9.9 50.5 68 28.4 8
7 1 10 51.6 387 28.4 4
7 1 9.9 51.7 63 28.4 5
8 0 9.8 37.6 0 25.1 0
8 1 9.6 37.9 105 25.1 1
8 0 9.7 38.2 98 25.1 2
8 1 9.7 38.7 196 25.1 3
8 1 8.8 38.9 77 25.1 4
8 1 9.3 39.1 70 25.1 5
8 0 9 39.4 84 25.1 6
8 0 9.8 39.6 77 25.1 7
8 1 9.6 39.8 91 25.1 7
8 1 8.8 40 70 25.1 7
8 0 8.7 40.2 70 25.1 7
8 0 8.5 40.2 84 25.1 7
8 0 9.3 40.4 70 25.1 8
8 1 8.9 40.6 77 25.1 9
8 1 9.1 41 133 25.1 8
8 0 8.9 41.2 84 25.1 8
8 0 9.3 41.5 84 25.1 8
8 1 8.8 41.7 77 25.1 8
8 1 8.6 41.9 63 25.1 8
8 1 8.7 42.1 98 25.1 8
8 0 8.5 42.3 63 25.1 8
8 0 8.4 42.5 77 25.1 8
8 0 8.9 43.2 266 25.1 7
9 1 9.2 32.3 0 28 0
9 0 9.5 32.8 196 28 1
9 0 10.3 33.1 91 28 2
9 0 9.9 33.7 245 28 3
9 0 10.1 34 119 28 4
9 1 9 34.5 179 28 4
9 0 10.9 34.8 94 28 5
9 0 10.4 35.8 378 28 3
9 0 10.3 36.1 91 28 3
9 0 9.8 36.9 280 28 2
10 0 9.2 45.9 0 23.7 0
10 1 9.7 46.2 101 23.7 1
10 1 9.7 47.2 389 23.7 2
10 0 9.3 47.8 210 23.7 3
10 0 9.4 48.1 98 23.7 3
10 1 9.7 49.2 430 23.7 2
10 1 9.5 49.6 116 23.7 3
10 0 10 51.1 664 23.7 1
10 1 8.6 51.2 63 23.7 2
11 0 9.9 53.5 0 26.9 0
11 0 10.7 53.8 0 26.9 1
11 1 10 54.1 208 26.9 1
11 1 9.8 54.3 70 26.9 2
11 0 9.2 54.6 100 26.9 3
11 1 9.7 55.1 189 26.9 4
11 0 10 55.5 148 26.9 5
11 1 10 56.2 264 26.9 4
12 1 9.6 58.1 0 27.7 0
12 0 9.7 58.3 84 27.7 1
12 0 9.9 58.6 90 27.7 2
12 1 10.1 58.8 85 27.7 3
12 1 10 59 86 27.7 4
12 0 9.6 59.3 84 27.7 5
12 0 9.6 59.5 75 27.7 6
12 0 8.8 59.6 57 27.7 7
12 1 10.1 59.9 83 27.7 8
13 1 10 27.4 0 22.4 0
13 0 9.7 27.6 76 22.4 1
13 0 9.4 27.8 79 22.4 2
13 1 9.3 28.1 96 22.4 3
13 1 9.6 28.3 77 22.4 4
13 1 9.7 29.2 323 22.4 5
13 0 10.2 29.6 163 22.4 4
13 0 9.3 29.9 82 22.4 4
14 1 8.4 24.7 0 28.3 0
14 0 10.1 24.9 69 28.3 1
14 0 10 25.1 71 28.3 2
14 0 9.9 25.3 71 28.3 3
14 1 10.3 25.6 120 28.3 4
14 0 9.7 25.9 95 28.3 5
14 0 9.4 26.2 114 28.3 6
14 1 10.1 26.4 70 28.3 7
14 1 10.2 26.6 85 28.3 8
14 1 9.1 26.8 70 28.3 8
14 0 9.6 27 83 28.3 8
14 0 10.5 27.2 160 28.3 7
14 1 9.2 27.5 112 28.3 7
14 0 9.6 27.8 107 28.3 7
14 0 9.4 28.2 158 28.3 6
14 1 8.9 28.5 94 28.3 6
14 1 9.6 28.7 67 28.3 6
14 0 9.2 28.9 65 28.3 6
14 0 8.6 29.2 113 28.3 7
14 1 9 29.4 77 28.3 7
14 1 8.8 29.6 68 28.3 7
14 0 9.1 29.8 96 28.3 7
14 0 9.4 30.1 102 28.3 8
14 1 9.9 30.3 75 28.3 8
14 1 9.9 30.7 127 28.3 8
14 0 10 31 124 28.3 7
14 0 10 31.2 65 28.3 7
14 1 9.7 31.4 70 28.3 8
15 0 10 51.8 0 31.3 0
15 1 9.2 52.2 154 31.3 1
15 1 9.2 52.6 119 31.3 2
15 1 8.9 53.5 329 31.3 3
15 1 9.6 54.2 280 31.3 3
15 1 10 54.5 105 31.3 3
16 1 9.3 39.4 0 27.5 0
16 1 9.3 39.7 0 27.5 1
16 0 9 40 220 27.5 1
16 1 9 41.3 475 27.5 2
16 1 9.1 41.7 127 27.5 2
16 0 8.7 42 124 27.5 3
16 1 8.5 42.4 131 27.5 3
16 0 9.2 42.9 176 27.5 4
16 1 9 43.3 162 27.5 5
16 0 9.1 43.8 183 27.5 4
16 0 8.5 44.9 420 27.5 2
16 1 8.9 46.7 644 28.1 1
17 1 9.5 56.2 0 28.1 0
17 0 9 56.8 203 28.1 1
17 0 9.4 57.8 348 28.1 2
17 0 9.6 58 79 28.1 3
17 1 8.8 58.4 152 28.1 3
17 0 9.1 58.6 91 28.1 4
17 0 8.9 58.9 98 28.1 4
17 1 8.7 59.1 79 28.1 5
17 1 9.5 59.3 77 28.1 6
17 0 9.5 59.6 103 28.1 7
17 0 9.1 59.9 91 28.1 7
17 1 8.8 60.1 73 28.1 7
17 1 8.3 60.3 69 28.1 8
18 0 10.2 48.2 0 29.4 0
18 0 9.9 48.4 84 29.4 1
18 1 9.5 48.6 70 29.4 2
18 1 10.3 49 139 29.4 3
18 0 10.4 49.2 77 29.4 4
18 0 9.7 49.5 119 29.4 5
18 1 10.1 49.8 84 29.4 6
18 1 10 50 99 29.4 7
18 1 10.8 50.9 322 29.4 5
18 0 9.8 51.4 175 29.4 4
18 1 10 52.6 462 29.4 2
18 0 9.9 53.5 294 29.4 1
18 0 10 54.4 349 29.4 2
18 1 9.9 55 210 29.4 2
19 1 9.7 37.2 0 24 0
19 1 10.4 37.4 91 24 1
19 0 10.1 37.7 112 24 2
19 1 9.5 38 119 24 3
19 1 10.2 38.3 105 24 4
19 0 10.6 38.6 82 24 5
19 0 9.7 38.8 98 24 6
19 1 9.6 39.1 84 24 7
19 1 10.1 39.3 91 24 7
19 1 10.3 39.5 84 24 7
19 0 9.8 39.8 107 24 7
19 1 9.2 40 77 24 8
19 1 9.4 40.2 74 24 8
19 1 9.4 40.5 101 24 8
19 0 9.3 40.7 67 24 8
19 0 9.4 40.9 78 24 8
19 1 9.1 41.1 79 24 8
19 0 10 41.8 228 24 7
19 0 10.7 42 92 24 7
19 1 10.1 42.2 71 24 7
19 1 9.8 42.4 57 24 7
19 1 10.2 42.5 63 24 7
19 0 10.2 42.8 109 24 7
19 0 9.8 43 70 24 7
19 1 9.7 43.3 85 24 7
19 1 8.7 43.4 59 24 8
19 0 9.6 43.7 87 24 9
19 0 9.5 43.9 87 24 9
19 1 9.8 44.1 77 24 9
19 1 9.2 44.4 89 24 9
19 0 9.7 44.6 84 24 8
19 0 8.8 44.8 84 24 9
19 1 8.8 45.1 87 24 8
19 1 8.7 45.2 56 24 9
19 1 8.4 45.4 63 24 9
19 0 8.6 45.6 87 24 9
20 0 9.3 23 0 27.8 0
20 1 9.1 23.2 91 27.8 1
20 1 8.8 23.4 77 27.8 2
20 0 9.7 23.8 126 27.8 3
20 1 9.2 24.3 175 27.8 4
20 0 9.2 24.8 203 27.8 5
20 0 10.1 25.6 285 27.8 3
20 1 8.8 26.1 189 27.8 3
20 1 8.7 26.4 91 27.8 3
20 0 9.7 26.6 72 27.8 4
20 0 8.3 26.8 84 27.8 5
21 1 8.4 63.8 0 24.6 0
21 1 8.8 65.8 707 24.6 1
21 0 8.6 66.1 135 24.6 1
21 0 8.7 66.4 84 24.6 2
21 1 8.7 66.9 201 24.6 3
21 0 8.5 67.6 233 24.6 4
21 1 8.4 68.1 187 24.6 4
21 0 8.4 68.5 171 24.6 3
21 1 8.4 69.1 199 24.6 3
21 0 8.4 69.5 170 24.6 4
22 1 9.5 30.8 0 30.1 0
22 1 9.6 31 79 30.1 1
22 0 9.1 31.3 96 30.1 2
22 0 9.1 31.7 135 30.1 3
22 1 9.5 31.9 70 30.1 4
22 1 9.4 32.1 84 30.1 5
22 0 9.5 32.4 123 30.1 6
22 1 10 32.8 147 30.1 6
22 1 9.7 33 73 30.1 7
22 0 9.3 33.2 81 30.1 7
22 0 9.3 33.5 98 30.1 7
22 0 9.5 33.7 58 30.1 7
22 1 9.8 33.9 69 30.1 7
22 1 9 34.1 84 30.1 7
22 0 9.7 34.3 69 30.1 8
22 0 9.6 34.6 98 30.1 8
22 1 9.5 34.8 86 30.1 9
22 1 9.4 35.1 111 30.1 8
22 0 9 35.3 76 30.1 8
22 0 9.6 35.5 63 30.1 9
22 1 9.3 35.8 112 28.7 8
22 1 8.8 36 70 28.7 8
22 1 9.6 36.2 77 28.7 8
22 1 9.6 36.8 206 28.7 7
23 0 8.9 41 0 24.6 0
23 1 8.9 41.6 238 24.6 1
23 0 9.2 42.4 287 24.6 2
23 1 8.4 42.9 161 24.6 3
23 0 8.7 43.1 77 24.6 3
23 0 9.1 44.1 376 24.6 3
23 0 9 44.4 98 24.6 4
23 1 8.8 44.6 84 24.6 4
23 1 8.9 44.8 84 24.6 5
23 1 8.8 45.7 322 24.6 4
23 1 9.1 45.9 84 24.6 5
23 0 8.8 46.3 128 24.6 5
23 1 8.6 46.5 98 24.6 5
23 1 8.5 46.8 82 24.6 5
23 0 8.5 47 77 24.6 5
23 0 9.4 47.4 147 24.6 6
23 1 9 48 205 24.6 5
23 0 8.7 48.1 63 24.6 6
23 0 8.4 48.3 63 24.6 6
23 0 9.1 49.4 390 24.6 4
23 1 8.8 49.6 100 24.6 4
23 1 8.5 49.8 75 24.6 5
24 1 9.4 20.1 0 21 0
24 0 10.7 20.3 98 21 1
24 1 9.8 20.9 189 21 2
24 0 9.6 21.4 203 21 3
24 1 10.5 21.9 182 21 4
24 1 10.2 22.2 98 21 4
24 0 9.3 22.5 126 21 4
24 0 9.4 22.7 82 21 5
24 1 9.9 23.2 177 21 5
24 0 10 23.4 70 21 5
24 0 8.6 23.6 84 21 6
24 1 8.6 23.9 77 21 7
24 0 9.5 24.5 238 21 6
24 1 9.8 24.8 98 21 5
24 1 8.8 25 91 21 6
24 1 10.1 25.8 280 21 4
24 0 9.6 26.3 180 21 4
24 1 9.6 26.8 177 21 4
24 1 9.5 27 70 21 4
24 0 9.3 27.3 117 21 4
24 0 9.9 27.5 72 21 5
24 0 8.6 27.7 70 21 6
24 1 9.5 28.2 182 21 6
24 1 9.9 28.9 259 21 5
24 0 10.3 29.6 243 21 3
25 0 10.4 41.6 0 31.1 0
25 1 9.3 42.1 196 31.1 1
25 0 10.3 43.8 595 31.1 1
25 1 9.7 44.2 140 31.1 1
25 0 10.5 44.4 229 31.1 1
25 1 10 44.9 177 31.1 2
25 1 9.6 45.3 154 31.1 3
25 0 9.3 45.5 74 31.1 4
25 0 8.9 45.8 84 31.1 5
25 1 8.8 46.3 213 31.1 5
25 0 8.9 46.7 130 31.1 5
25 1 8.8 46.9 72 31.1 6
25 1 7.7 47.1 75 31.1 6
26 0 9.4 53 0 28.7 0
26 0 9.4 53.7 224 28.7 1
26 1 9.4 54.4 273 28.7 2
26 0 9.7 54.7 119 28.7 3
26 1 9 55.2 168 28.7 3
26 1 9.6 55.5 119 28.7 4
26 1 9.5 56.2 238 28.7 4
26 1 9.9 56.5 119 28.7 4
26 1 10.6 57.2 257 28.7 3
26 0 9.5 57.9 245 28.7 3
26 1 9 58.2 132 28.7 3
26 1 9.3 58.6 129 28.7 3
26 0 9.9 58.9 234 28.7 3
26 1 8.7 59.2 137 28.7 3
26 1 8.7 59.6 140 28.7 4
26 0 9 60 141 28.7 4
26 1 8.3 60.3 106 28.7 4
27 0 9.5 41 0 20.8 0
27 1 9.6 41.5 196 20.8 1
27 0 8.8 42.2 238 20.8 2
27 0 9.9 43.2 392 20.8 2
27 1 9.3 43.5 89 20.8 3
27 1 8.9 43.7 70 20.8 3
27 0 8.8 43.9 84 20.8 4
27 0 8.3 44.1 72 20.8 5
28 0 9.6 46.9 0 28.1 0
28 1 9.6 47.3 154 28.1 1
28 0 10 47.9 198 28.1 2
28 1 9.3 48.5 211 28.1 3
28 1 9.4 48.8 116 28.1 4
28 0 9.6 49 70 28.1 4
28 0 9.9 49.1 72 28.1 5
28 1 9.4 49.4 77 28.1 5
28 1 9 49.6 91 28.1 6
28 0 9.2 49.9 89 28.1 7
28 0 8.9 50.1 84 28.1 7
28 1 8.1 50.4 112 28.1 8
29 1 9.1 38.5 0 24.7 0
29 0 9.3 38.8 107 24.7 1
29 1 9.2 39.2 133 24.7 2
29 1 8.4 39.5 105 24.7 3
29 1 9 41.4 693 24.7 1
29 1 9.3 41.6 84 24.7 1
29 0 9 42.9 474 24.7 2
29 1 9.6 43.2 107 24.7 3
29 1 9 43.4 63 24.7 4
29 0 8.9 43.8 159 24.7 3
29 1 9.1 44.1 126 24.7 4
29 1 9.4 44.4 93 24.7 5
29 1 9.1 45.4 357 24.7 3
29 0 8.9 45.7 117 24.7 4
29 0 9.2 45.9 79 24.7 4
29 1 9.1 46.4 189 24.7 3
29 1 9 46.6 70 24.7 4
30 1 9 29.9 0 25.8 0
30 0 9 30.5 229 25.8 1
30 1 9.4 31.1 224 25.8 2
30 1 8.6 31.9 268 25.8 3
30 0 8.8 32.4 203 25.8 3
30 1 9.5 32.9 369 25.8 2
31 0 9.5 43.1 0 34.2 0
31 1 10.4 44.5 497 34.2 1
31 1 10.1 45.5 376 34.2 1
31 1 9.7 46.4 314 34.2 2
31 0 9.4 46.9 185 34.2 2
31 1 10.8 47.4 189 34.2 3
32 1 8.6 28.8 0 24.8 0
32 0 8.4 29.2 147 24.8 1
32 0 8.6 29.6 140 24.8 2
32 1 8.7 30.1 175 24.8 3
32 0 9.2 30.6 180 24.8 4
32 1 8.7 30.9 142 24.8 4
32 0 9 32.5 567 24.8 2
32 1 9.1 33 189 24.8 1
32 0 8.4 33.6 201 24.8 2
32 0 9 34.2 240 24.8 3
32 1 9 34.7 168 24.8 3
32 0 9.3 35.5 292 24.8 3
32 1 8.5 36 182 24.8 3
32 1 8.9 36.9 338 24.8 2
32 0 8.6 37.6 257 24.8 2
33 0 9.2 25.6 0 24 0
33 0 10.2 26.6 399 24 1
33 0 9.3 27.4 285 24 2
33 0 9.8 27.7 86 24 2
33 1 9 28 117 24 3
33 1 9.2 28.2 91 24 4
33 0 9.1 28.4 72 24 5
33 0 9.5 28.7 105 24 5
33 1 8.7 28.9 82 24 6
33 1 8.6 29.2 86 24 7
33 0 9.1 29.4 89 24 8
33 0 8.6 29.6 70 24 8
33 0 8.4 29.9 91 24 8
33 1 8.5 31 497 24 3
33 1 9.1 31.2 65 24 4
33 1 8.4 31.3 63 24 4
33 0 9 31.5 75 24 4
33 0 8.7 31.7 70 24 4
33 0 9.2 32.7 338 24 5
33 1 9.3 33.1 175 24 5
33 0 8.6 33.4 96 24 4
33 0 9.5 33.7 107 24 4
34 1 10.1 33.5 0 25.8 0
34 0 8.6 33.9 119 25.8 1
34 1 9.7 34.4 182 25.8 2
34 0 9.6 35.2 291 25.8 3
34 1 9.3 36.3 423 25.8 2
34 1 8.4 36.5 73 25.8 2
34 0 9.9 36.8 110 25.8 3
34 0 9.5 37.1 104 25.8 4
34 1 8.4 37.7 210 25.8 4
34 0 8.4 38.2 190 25.8 5
34 1 9 38.8 203 25.8 4
34 0 9.5 39.3 190 25.8 3
34 0 9.7 39.8 204 25.8 3
34 1 9.5 40.5 225 25.8 3
34 0 9.6 40.9 150 25.8 3
34 1 10 41.4 176 23 3
34 0 9.4 43 584 23 1
35 1 10.1 35.8 0 28.1 0
35 1 9.4 36.1 89 28.1 1
35 0 10 36.3 98 28.1 2
35 0 10.1 36.6 100 28.1 3
35 1 10 36.9 91 28.1 4
35 1 9.5 37.1 96 28.1 5
35 0 9.1 37.4 112 28.1 6
35 0 9.6 37.6 72 28.1 7
35 1 9.2 37.8 77 28.1 7
35 0 9.5 38.3 187 28.1 6
35 0 9.3 38.6 84 28.1 7
35 1 10 39.2 217 28.1 5
35 0 9.7 39.4 77 28.1 6
35 0 9 39.6 79 28.1 6
35 1 9.2 39.8 82 28.1 6
35 0 9.3 40.3 163 28.1 6
35 0 10.2 40.5 103 28.1 6
35 1 8.6 40.7 70 28.1 6
35 1 9.2 40.9 63 28.1 7
35 1 8.5 41.1 65 28.1 8
35 0 8.5 41.3 75 28.1 8
35 0 8.7 41.6 107 28.1 8
35 1 8.8 41.8 63 28.1 8
35 1 8.5 42 82 28.1 8
35 1 8.7 42.1 58 28.1 9
35 0 8 42.3 61 28.1 9
36 0 8.6 36.9 0 21.3 0
36 1 8.7 38.4 518 21.3 1
36 0 8.7 38.9 182 21.3 2
36 1 9.1 39.4 182 21.3 2
36 1 8.7 39.8 161 21.3 3
36 1 9 40.5 266 21.3 3
36 0 8.6 40.9 133 21.3 3
36 0 8.8 42.2 476 21.3 2
36 1 7.9 42.5 126 21.3 2
37 1 9.2 56.5 0 27.8 0
37 0 9.1 56.8 126 27.8 1
37 0 9.1 57.1 111 27.8 2
37 1 8.9 57.4 112 27.8 3
37 0 8.8 58.2 275 27.8 4
37 1 8.7 58.4 352 27.8 4
37 0 8.8 58.8 140 27.8 4
37 0 8.7 59 84 27.8 4
37 0 9.2 59.2 68 27.8 4
37 1 8.6 59.4 70 27.8 5
37 1 8.9 59.7 126 27.8 5
37 0 9.2 59.9 84 27.8 6
37 0 9 60.2 84 27.8 7
37 1 9.9 60.5 140 27.8 7
37 0 9.8 60.7 70 27.8 8
37 0 9.3 61.1 135 27.8 7
37 1 8.9 61.3 75 27.8 7
37 1 9.4 61.5 63 27.8 7
37 0 8.8 61.8 184 27.8 6
37 0 8.9 62 61 27.8 6
37 0 8.8 62.2 65 27.8 7
37 1 8.9 62.4 75 27.8 7
37 1 9.9 62.6 72 27.8 7
37 0 8.6 62.9 124 27.8 7
37 1 10.3 63.3 147 26.8 7
37 0 9.6 64.2 476 26.8 3
37 1 9.5 64.4 70 26.8 3
37 1 9.6 64.6 84 26.8 3
37 0 9.3 64.8 70 26.8 4
37 0 9.4 65 63 26.8 4
38 1 9.3 41.5 0 26.2 0
38 0 9.9 41.8 119 26.2 1
38 0 10.8 42.2 159 26.2 2
38 1 9.4 42.5 121 26.2 3
38 0 10.2 42.9 112 26.2 4
38 0 10.1 44.2 481 26.2 3
38 1 10.3 44.4 93 26.2 3
38 1 9.2 44.8 119 26.2 3
38 0 10.3 45.1 112 26.2 3
38 0 10.2 45.2 70 26.2 4
38 1 10.2 45.5 82 26.2 5
38 1 10.5 45.8 100 26.2 6
38 0 10.5 46 84 26.2 7
38 0 9.2 46.2 91 26.2 7
38 1 10.5 46.6 138 26.2 7
38 0 10.7 46.8 79 26.2 7
38 0 10.1 47.1 119 26.2 7
38 1 10.5 47.4 77 26.2 7
38 1 9.9 47.5 63 26.2 7
38 1 9.9 47.7 70 26.2 8
38 0 10.6 47.9 68 26.2 8
38 0 9.7 48.2 91 26.2 8
38 0 10.5 49 310 26.2 6
38 0 10.1 49.2 77 25.3 6
38 1 10.2 49.4 70 25.3 6
38 1 10 49.7 89 25.3 6
38 0 10.3 49.8 58 25.3 6
38 0 9.7 50.1 89 25.3 6
38 0 9.7 50.3 77 25.3 6
38 0 10.4 51 261 25.3 7
39 0 9.2 34.5 0 25.9 0
39 1 9.4 35.4 343 25.9 1
39 0 9.5 36.6 427 25.9 1
39 1 9.4 37.2 245 25.9 2
39 0 9.7 37.4 77 25.9 2
39 0 10 37.9 147 25.9 3
39 1 9.8 38.3 168 25.9 4
39 1 10.1 38.9 231 25.9 4
39 0 9.5 39.6 238 25.9 3
39 0 9.8 39.8 84 25.9 4
39 1 9.4 40.1 98 25.9 4
39 0 9.6 40.5 147 25.9 4
39 0 9.3 40.9 133 25.9 5
40 0 9.8 43.1 0 23.4 0
40 1 10.2 43.5 119 23.4 1
40 0 9.1 43.7 91 23.4 2
40 0 9.1 44 110 23.4 3
40 1 9.9 44.3 114 23.4 4
40 0 10 44.8 152 23.4 5
40 1 9.4 45.2 182 23.4 5
40 0 10.1 45.7 170 23.4 5
40 0 10 46.1 126 23.4 4
40 1 10 46.5 152 23.4 4
40 0 10.3 46.8 128 23.4 4
40 1 9.1 47.2 145 23.4 5
40 1 9.2 47.5 119 23.4 5
40 0 9.8 47.9 121 23.4 5
40 1 9.4 48.3 138 23.4 5
40 1 9.5 48.6 140 23.4 5
40 0 10 49 114 23.4 5
40 1 10.3 49.3 119 23.4 5
40 1 9.9 49.7 145 23.4 5
40 0 9.8 50 128 23.4 5
40 1 9.7 50.4 124 23.4 5
40 0 9.2 50.7 126 23.4 5
41 0 10.4 43 0 21.1 0
41 1 9.8 43.5 168 21.1 1
41 0 9 44.3 287 21.1 2
41 1 10.5 44.6 112 21.1 3
41 1 9.3 44.8 91 21.1 4
41 0 9.9 45.1 91 21.1 4
41 1 9.1 46.5 532 21.1 3
41 0 9.6 47.9 504 21.1 1
41 0 9.6 48.1 77 21.1 2
41 0 8.4 48.3 63 21.1 3
41 1 8.7 48.7 154 21.1 3
41 0 10.6 48.9 63 21.1 4
41 0 9.4 49.1 84 21.1 5
41 1 8.7 49.4 91 21.1 6
41 1 7.8 49.6 84 21.1 7
42 1 9.5 29.7 0 36.4 0
42 0 10.1 30.2 175 36.4 1
42 0 10.4 30.5 124 36.4 2
42 1 9.9 30.9 140 36.4 3
42 0 9.9 31.2 100 36.4 4
42 0 11.3 32.3 427 36.4 3
42 1 11.6 32.6 110 36.4 3
42 1 11.1 32.9 105 36.4 3
42 0 10.9 33.1 77 36.4 4
42 0 10.2 33.4 79 36.4 4
42 0 10.7 34.2 301 36.4 5
42 0 11 34.4 70 36.4 5
42 0 11.1 34.6 77 36.4 6
42 1 10.2 34.8 70 36.4 6
42 1 10.7 35 75 36.4 6
42 0 10 35.4 163 36.4 5
42 0 10.2 37.1 609 36.4 1
42 0 10.1 37.3 63 36.4 2
42 0 9.3 37.5 70 36.4 2
42 1 10.7 37.9 161 36.4 3
42 0 10.4 38.1 89 36.4 4
42 0 9.8 38.3 58 36.4 5
42 0 9.9 38.5 70 36.4 6
42 1 10.2 38.7 70 36.4 7
42 1 9.8 38.9 84 36.4 8
42 0 9.6 39.3 133 36.4 7
42 0 9.8 39.5 63 36.4 8
43 0 10.5 56 0 25.7 0
43 1 10.2 56.3 117 25.7 1
43 0 10.5 56.9 219 25.7 2
43 1 10.5 57.1 77 25.7 3
43 1 9.7 57.3 70 25.7 4
43 0 9.6 57.6 103 25.7 5
43 0 9.6 57.9 107 25.7 6
43 1 9.4 58.1 77 25.7 6
43 1 8.8 58.3 70 25.7 7
43 0 9.5 58.7 140 25.7 7
43 0 9.6 58.9 98 25.7 7
43 1 9.7 59.2 84 25.7 7
43 1 9 59.4 77 25.7 7
43 1 9.3 59.6 70 25.7 8
43 0 9.8 59.9 112 25.7 8
43 0 8.9 60.1 70 25.7 8
43 1 9.1 60.3 75 25.7 8
43 1 8.8 60.5 72 25.7 8
43 0 8.6 60.8 133 25.7 8
43 1 8.9 61.3 169 25.7 7
43 1 8.7 61.5 74 25.7 7
43 0 8.2 61.7 66 25.7 7
44 0 9.5 51.8 0 24.3 0
44 0 10.3 52 78 24.3 1
44 1 9.8 52.3 90 24.3 2
44 1 8.6 52.6 98 24.3 3
44 1 9.7 53.4 413 24.3 3
44 0 8.9 53.6 77 24.3 4
44 0 10 53.9 77 24.3 4
44 0 9.7 54.1 77 24.3 4
44 1 9.2 54.3 80 24.3 5
44 1 9 54.5 70 24.3 5
44 0 9.6 54.7 74 24.3 6
44 0 8.4 54.9 70 24.3 7
44 1 9 55.1 77 24.3 8
44 1 8.8 55.4 100 24.3 9
44 1 8.5 55.5 75 24.3 9
44 0 9.6 55.9 112 24.3 8
44 0 8.3 56 64 24.3 9
45 0 9.1 36.5 0 24.9 0
45 1 9.7 36.8 98 24.9 1
45 1 9.3 37.1 98 24.9 2
45 0 9.2 37.3 98 24.9 3
45 0 9 37.5 70 24.9 4
45 0 9.9 37.7 70 24.9 5
45 1 9.2 38 98 24.9 6
45 0 8.8 38.2 98 24.9 7
45 0 10.1 38.5 70 24.9 8
45 1 10 38.8 140 24.9 7
45 1 9.5 39 70 24.9 8
45 0 8.5 39.2 84 24.9 8
45 0 8.6 39.5 98 24.9 8
45 1 9.6 39.8 87 24.9 7
45 1 9.1 40 84 24.9 7
45 1 8.4 40.2 70 24.9 8
45 0 8.4 40.4 70 24.9 8
45 1 9.1 40.8 140 24.9 8
45 1 8.4 41 70 24.9 8
45 0 8.8 41.2 112 24.9 7
45 0 9 41.5 84 24.9 8
45 0 9.6 41.7 63 24.9 8
45 1 9 41.9 70 24.9 8
45 1 8.8 42 70 24.9 8
45 0 8.7 42.3 84 24.9 8
45 0 9.1 42.5 84 24.9 8
45 1 8.4 42.8 119 24.1 8
45 1 8.4 43 67 24.1 8
45 1 8.4 43.2 70 24.1 9
45 0 8.2 43.4 87 24.1 9
46 0 10.5 57.6 0 26.8 0
46 1 10.8 58 119 26.8 1
46 0 9.4 58.3 133 26.8 2
46 0 9.8 58.6 98 26.8 3
46 1 9.5 58.9 119 26.8 4
46 0 10 59.2 119 26.8 5
46 0 9.6 59.5 98 26.8 6
46 1 8.8 59.9 148 26.8 6
46 0 10 60.4 161 26.8 5
46 0 9.7 60.6 98 26.8 5
46 1 8.9 60.9 105 26.8 6
46 1 9.7 61.2 98 26.8 6
46 0 9 61.5 112 26.8 6
46 1 9.5 61.8 126 26.8 6
46 1 9.3 62.2 140 26.8 6
46 0 9.5 62.6 140 26.8 6
46 1 9.4 63 140 26.8 5
46 0 8.7 63.3 126 26.8 5
46 1 9.6 63.8 168 26.8 5
46 1 9.2 64.2 154 26.8 5
46 0 9 64.6 143 26.8 4
46 1 9.6 65 140 26.8 4
46 0 10.3 65.3 126 26.8 4
46 0 9.4 65.7 126 26.8 5
46 1 9.4 66.1 154 26.8 5
46 0 10.1 66.5 126 26.8 5
46 0 9.4 66.7 105 26.8 5
46 1 9.8 67 112 26.8 5
46 0 9.9 67.4 112 26.8 5
46 0 9.2 67.7 112 26.8 6
46 1 8.9 68 126 26.8 6
46 0 9 68.3 112 26.8 6
46 0 9.5 68.6 112 26.8 6
46 1 8.5 68.9 105 26.8 6
46 1 9.1 69.2 126 26.8 6
46 0 9 69.6 119 26.8 6
47 0 9.3 31.8 0 32.6 0
47 1 9.1 32.1 128 32.6 1
47 0 9.2 32.4 103 32.6 2
47 0 8.7 32.7 91 32.6 3
47 0 9.1 32.9 69 32.6 4
47 1 8.7 33.1 78 32.6 5
47 1 8.8 33.3 79 32.6 6
47 0 8.8 33.7 139 32.6 7
47 0 9.4 33.9 76 32.6 7
47 1 9.5 34.1 77 32.6 8
47 1 9 34.4 107 32.6 8
47 0 8.5 34.6 68 32.6 8
47 0 9.1 34.8 78 32.6 8
47 1 9.7 35 92 32.6 8
47 1 9.8 35.3 111 32.6 7
47 1 9.1 35.9 203 32.6 6
47 1 9.8 36.1 68 32.6 7
47 0 9.4 36.8 245 32.6 5
47 1 9.4 37 71 32.6 5
47 0 9.5 37.4 176 32.6 4
47 0 9.2 37.7 83 32.6 5
47 0 8.9 37.9 69 30.9 6
47 1 9.5 38 57 30.9 6
47 1 8.7 38.2 64 30.9 6
47 0 9.3 38.5 98 30.9 7
47 0 9.1 38.7 84 30.9 8
47 0 9.1 38.9 70 30.9 8
47 1 8.9 39 61 30.9 8
47 1 8.8 39.2 65 30.9 9
47 0 9.4 39.5 90 30.9 9
48 1 10.2 35.8 0 28 0
48 0 10.3 36.1 120 28 1
48 1 10.6 36.4 111 28 2
48 1 9.6 36.8 119 28 3
48 0 9.1 37.1 126 28 4
48 1 9.5 37.4 116 28 5
48 1 9 37.7 112 28 6
48 1 9.2 38.4 252 28 5
48 1 9.5 38.6 80 28 5
48 0 8.6 38.9 88 28 5
48 0 8.7 39.2 98 28 5
48 1 8.5 39.4 70 28 6
48 1 7.6 39.6 98 28 6
49 1 9.5 24 0 23.9 0
49 1 9.5 24.4 137 23.9 1
49 0 9.4 24.7 117 23.9 2
49 1 9.9 25.1 121 23.9 3
49 1 9.5 25.3 94 23.9 4
49 0 9.9 25.6 95 23.9 5
49 0 9.7 25.8 84 23.9 6
49 1 9.6 26.2 129 23.9 6
49 0 9.3 26.5 112 23.9 6
49 0 9.6 26.7 91 23.9 7
49 1 9.3 27 100 23.9 7
49 1 9.2 27.3 103 23.9 7
49 0 9.2 27.8 196 23.9 5
49 1 9.7 28.1 105 23.9 6
49 0 9 28.5 149 23.9 5
49 0 8.9 28.8 90 23.9 5
49 1 9.5 29.1 106 23.9 5
49 1 9.4 29.2 70 23.9 6
49 1 9.1 29.4 76 23.9 6
49 0 9.1 29.7 98 23.9 7
49 0 9 29.9 79 23.9 7
49 1 9 30.1 75 23.9 7
49 1 9.5 30.4 77 23.9 8
49 0 9.3 30.6 83 23.9 8
49 0 9.5 30.8 79 23.9 8
49 1 9.5 31.1 96 23.9 8
49 1 9 31.3 77 23.9 8
49 0 9.3 31.6 100 23.9 8
49 0 8.9 31.8 82 23.9 8
49 1 8.8 32 93 23.9 8
49 1 9 32.2 70 23.9 8
49 0 9.4 32.6 124 23.9 8
49 0 9.6 32.8 196 23.9 7
49 1 8.9 33.4 216 23.9 5
49 0 9.7 33.5 69 23.9 6
49 1 9.7 35.3 658 23.9 2
50 1 9 50.5 0 26.3 0
50 0 8.4 50.8 108 26.3 1
50 0 9 51 93 26.3 2
50 1 9.8 51.3 85 26.3 3
50 1 9.2 51.5 77 26.3 4
50 1 9 51.7 69 26.3 5
50 0 8.7 51.9 70 26.3 6
50 0 8.7 52.1 76 26.3 7
50 1 9.1 52.3 86 26.3 8
50 1 8.8 52.6 110 26.3 8
50 0 9 52.8 66 26.3 8
50 0 9.4 53 77 26.3 9
50 1 9 53.2 77 26.3 9
50 1 8.9 53.5 80 26.3 9
50 1 8.9 53.7 94 26.3 8
50 0 9.1 53.9 70 26.3 8
50 0 8.5 54.1 77 26.3 8
50 1 8.8 54.4 120 26.3 8
50 1 8.7 54.6 77 26.3 8
50 0 9.3 54.9 101 26.3 8
50 0 9.2 55.1 71 26.3 8
50 1 9.3 55.4 87 26.3 8
50 1 8.5 55.5 67 26.3 8
50 1 8.8 55.7 63 26.3 8
50 0 9 56 112 26.3 8
50 0 9 56.2 66 26.3 8
50 1 9.2 56.4 59 26.3 9
50 1 8.5 56.6 73 26.3 9
50 0 8.8 57.1 210 28.3 7
50 1 8.7 57.3 75 28.3 8
50 1 9.3 58.4 388 28.3 3
50 1 9 58.6 91 28.3 3
51 0 8.5 30.6 0 26 0
51 0 8.7 31.9 448 26 1
51 1 9.2 32.5 252 26 2
51 0 8.8 33 182 26 2
51 1 8.4 33.2 70 26 3
51 1 8.4 33.5 84 26 4
51 0 8.4 33.7 70 26 5
51 1 8.6 34.2 210 26 5
51 0 8.4 34.9 224 26 5
51 0 8.5 36 637 26 1
51 1 8.4 36.5 203 26 1
51 0 8 37 175 26 2
52 1 9.8 37.7 0 27.2 0
52 0 9.3 37.8 0 27.2 0
52 0 9.5 38.9 399 27.2 1
52 0 9.8 39.2 112 27.2 2
52 1 10.1 39.6 140 27.2 3
52 0 10.5 40 152 27.2 3
52 1 10.3 40.3 105 27.2 4
52 1 9.7 40.6 106 27.2 5
52 0 9.8 40.9 125 27.2 5
53 1 9.4 46.5 0 24.9 0
53 0 10.2 46.8 119 24.9 1
53 1 9 47.1 112 24.9 2
53 1 9 47.3 93 24.9 3
53 1 9.7 47.5 68 24.9 4
53 0 9 47.7 72 24.9 5
54 1 8.6 28.9 0 27.2 0
54 1 9.2 29.1 79 27.2 1
54 1 9.4 29.9 281 27.2 2
54 1 9.6 30.2 132 27.2 3
54 0 9.8 30.5 77 27.2 4
54 0 9.8 30.7 96 27.2 5
54 1 9 30.9 70 27.2 5
54 0 8.6 31.4 169 27.2 5
54 1 9.4 32.3 323 27.2 4
54 0 9.6 32.8 184 27.2 3
54 0 9.7 33.3 187 27.2 3
54 1 9.8 33.9 208 27.2 3
54 1 8.9 35.2 491 27.2 2
54 0 9.5 35.7 191 27.2 2
54 1 9.4 36.2 181 27.2 2
54 0 8.9 36.7 176 27.2 3
55 1 10.7 35 0 25.8 0
55 1 9.9 35.3 112 25.8 1
55 0 9.6 35.5 87 25.8 2
55 1 9.8 36.2 248 25.8 3
55 0 9.4 36.5 84 25.8 4
55 0 9.8 36.8 140 25.8 5
55 0 9.7 37.8 332 25.8 3
55 1 9.8 38.2 161 25.8 4
55 1 9.8 38.4 70 25.8 4
55 0 9.3 38.8 154 25.8 4
55 1 9.1 40 434 25.8 3
55 0 9.9 41.7 627 25.8 1
55 1 10 41.9 70 25.8 2
55 1 9.5 42.3 135 25.8 2
55 0 9.7 43.6 481 25.8 3
55 0 9.6 43.8 73 25.5 3
55 1 10.4 44.2 161 25.5 3
55 0 9.6 45.7 525 25.5 2
56 1 10.3 41.1 0 25.8 0
56 1 9.7 41.3 91 25.8 1
56 1 8.8 41.5 77 25.8 2
56 0 8.7 41.7 77 25.8 3
56 0 10.2 42 77 25.8 4
56 1 9.5 42.2 77 25.8 5
56 1 9.6 42.4 91 25.8 6
56 0 10 42.7 105 25.8 7
56 0 9.9 42.9 82 25.8 8
56 1 9.5 43.1 78 25.8 8
56 1 9.7 43.4 77 25.8 8
56 0 8.9 43.5 75 25.8 8
56 0 10 43.8 71 25.8 8
56 1 9.5 44.1 184 25.8 7
56 1 8.7 44.2 70 25.8 7
56 1 9.1 44.4 138 25.8 6
56 0 8.6 44.6 71 25.8 7
56 0 9.5 44.8 69 25.8 7
56 0 9.9 45 70 25.8 7
56 1 8.9 45.2 71 25.8 7
56 1 9.2 45.5 91 25.8 7
56 1 9.8 46.2 280 25.8 6
56 1 10 46.5 112 25.8 6
56 0 10.1 46.7 70 25.8 6
56 0 9.2 46.9 63 25.8 6
56 1 9.3 47.2 98 25.8 6
56 1 9.8 47.3 62 25.8 6
56 1 9.5 47.5 77 25.8 6
56 0 9.4 48.7 427 25.8 5
56 0 10.5 48.9 57 25.8 5
56 1 10.2 49.1 154 26 4
56 1 9.9 49.3 56 26 4
56 1 9.9 49.5 64 26 4
56 0 9.3 49.7 91 26 4
56 0 10.5 50 90 26 5
56 1 10.4 50.1 65 26 6
56 1 9.5 50.3 61 26 7
56 1 9.2 50.5 84 26 8
56 0 9.7 50.8 77 26 8
57 1 9.7 22.2 0 29.3 0
57 1 9.9 22.5 112 29.3 1
57 0 10.1 22.7 79 29.3 2
57 0 9.8 22.9 84 29.3 3
57 1 10 23.2 111 29.3 4
57 1 10.3 23.5 92 29.3 5
57 0 11 23.8 110 29.3 6
57 0 10.5 24.1 108 29.3 7
57 1 10.4 24.3 88 29.3 7
57 1 10.2 24.6 87 29.3 7
57 0 9.6 24.8 68 29.3 7
57 0 11.3 24.9 69 29.3 7
57 1 9 25.2 94 29.3 8
57 1 11 25.4 84 29.3 8
57 0 10.4 25.7 102 29.3 8
57 1 9.8 27.5 769 29.3 0
57 0 9.3 27.9 134 29.3 1
57 0 10.5 29.1 445 29.3 2
57 0 9.4 30.1 353 32.8 1
57 1 10.3 30.3 67 32.8 2
57 1 10.9 30.6 101 32.8 3
57 0 9.5 31.8 441 32.8 3
57 0 9.9 31.9 70 32.8 4
58 1 9.1 43.8 0 24.4 0
58 1 8.6 44.1 100 24.4 1
58 0 9 44.3 82 24.4 2
58 0 10.2 44.6 106 24.4 3
58 1 8.8 44.8 78 24.4 4
58 1 9.2 45 68 24.4 5
58 1 9.2 45.2 78 24.4 6
58 0 9.2 45.4 77 24.4 7
58 0 8.7 45.6 69 24.4 8
58 1 8.7 45.8 77 24.4 8
58 1 8.8 46 77 24.4 9
58 1 8.1 46.2 73 24.4 9
59 0 9.5 32.4 0 24.7 0
59 1 8.9 32.7 105 24.7 1
59 0 8.5 33.2 174 24.7 2
59 0 8.9 33.4 85 24.7 3
59 1 8.7 33.9 181 24.7 4
59 1 9.1 34.1 78 24.7 5
59 0 8.7 34.6 175 24.7 5
59 1 8.7 35 148 24.7 5
59 0 9.6 35.3 107 24.7 5
59 1 8.8 35.9 209 24.7 5
59 0 9 36.6 259 24.7 4
59 1 8.9 37.8 446 24.7 2
59 1 8.8 38 59 24.7 2
59 1 8.8 38.7 280 24.7 2
59 1 8.4 38.9 62 24.7 3
59 1 8.9 39.1 71 24.7 4
60 0 8.7 55.9 0 24.2 0
60 1 9.2 56.4 203 24.2 1
60 0 9.3 56.9 154 24.2 2
60 0 9.2 57.2 126 24.2 3
60 1 9.4 57.5 98 24.2 4
60 1 9.5 57.8 112 24.2 5
60 1 9.2 58.3 190 24.2 5
60 1 9.4 58.7 147 24.2 5
60 0 10 59.1 140 24.2 5
60 1 9.6 59.4 112 24.2 5
60 0 10.1 59.8 155 24.2 4
60 0 9.8 61 419 24.2 3
60 0 9.8 61.9 354 24.2 1
60 0 9.8 62.1 67 24.2 2
60 1 9.3 62.4 83 24.2 3
60 1 9.9 62.6 91 24.2 4
60 0 9.2 62.9 91 24.2 5
60 0 9.5 63.2 147 24.2 5
60 1 9.8 63.5 91 24.2 6
60 1 9.8 63.8 98 24.2 7
60 0 9.5 64.2 154 24.2 6
60 1 10.1 64.5 98 24.2 6
60 1 9.9 64.7 95 24.2 6
60 0 9.5 64.9 66 24.2 6
60 0 10.1 65.2 106 24.2 7
60 1 9.9 65.4 91 24.2 7
60 1 10.1 65.6 59 24.2 7
60 0 9.6 65.8 91 24.2 7
60 0 8.8 67 399 24.2 4
61 1 9.7 20.4 0 25.7 0
61 0 9.3 20.7 113 25.7 1
61 1 9.7 21 119 25.7 2
61 1 9.1 21.2 69 25.7 3
61 0 10 21.8 224 25.7 4
61 1 10.1 22 78 25.7 5
61 1 9.5 22.4 146 25.7 5
61 0 10 22.7 97 25.7 5
61 1 9.7 23.1 127 25.7 5
61 1 9.2 23.2 70 25.7 5
61 1 9.6 23.4 70 25.7 6
61 0 10 23.6 70 25.7 7
61 0 8.5 23.8 63 25.7 8
61 1 9.4 24.1 104 25.7 7
61 1 9.3 24.3 169 25.7 7
61 1 9.7 24.4 63 25.7 8
61 0 9.6 24.6 67 25.7 8
61 0 9.7 25.5 316 25.7 5
61 0 10.3 25.7 69 25.7 5
61 0 9.6 25.9 85 25.7 5
61 1 9.6 26.1 64 25.7 6
61 1 9.3 26.2 63 25.7 7
61 0 9.7 26.5 85 25.7 6
61 0 9.3 26.7 75 25.7 6
61 1 9.8 27.3 232 25.7 7
61 0 9.4 27.5 76 25.7 7
62 0 10.1 55.2 0 29.7 0
62 0 9.2 55.5 82 29.7 1
62 1 8.9 55.6 72 29.7 2
62 1 9.4 55.9 159 29.7 2
62 1 8.8 56.1 71 29.7 3
62 0 9.2 56.3 72 29.7 4
62 1 9.1 57 280 29.7 5
62 0 9.9 57.4 137 29.7 5
62 1 9.9 57.7 106 29.7 5
62 1 9.5 57.9 72 29.7 5
62 0 9.6 58.1 82 29.7 5
62 0 10.3 58.4 180 29.7 4
62 1 9.2 58.7 98 29.7 5
62 1 10.1 59 106 29.7 6
62 0 8.8 59.3 118 29.7 6
62 1 9.3 60.8 554 28.1 2
62 0 9.7 61.1 124 28.1 2
62 0 9.7 61.4 79 28.1 2
62 1 9.6 61.7 127 28.1 3
62 1 8.4 62 125 28.1 4
62 0 9.6 62.3 84 28.1 5
63 0 8.8 24.6 0 22.7 0
63 1 8.8 24.9 140 22.7 1
63 0 9.2 25.4 150 22.7 2
63 0 9.2 25.6 75 22.7 3
63 1 9.1 25.8 76 22.7 4
63 1 9 27.7 707 22.7 1
63 1 8.5 28 107 22.7 1
63 1 9 28.9 335 22.7 2
63 0 8.4 30.2 491 22.7 1
63 1 8.8 32.1 660 23.6 1
64 1 10.1 18.2 0 22.4 0
64 0 9.4 18.5 78 22.4 1
64 0 9.6 18.7 98 22.4 2
64 1 9 18.9 77 22.4 3
64 1 9.6 19.2 92 22.4 4
64 0 9.9 19.5 104 22.4 5
64 1 10 19.9 175 22.4 6
64 1 9.8 20.2 78 22.4 7
64 1 9.6 20.4 71 22.4 7
64 0 9.9 20.9 183 22.4 6
65 1 9.7 26.8 0 26.3 0
65 0 9.8 27.1 112 26.3 1
65 0 9.8 27.3 81 26.3 2
65 1 10.3 27.6 101 26.3 3
65 1 9.1 27.8 70 26.3 4
65 0 9.8 28.2 158 26.3 5
66 1 10.2 23.7 0 24.7 0
66 1 9.7 23.9 77 24.7 1
66 0 9.5 24.1 70 24.7 2
66 0 10.5 24.2 140 24.7 2
66 0 10.2 24.5 74 24.7 3
66 1 9.6 24.6 70 24.7 4
66 1 9.6 24.8 140 24.7 4
66 1 9.6 25 70 24.7 5
66 0 10.3 26.4 479 24.7 3
66 1 9.2 26.8 161 24.7 3
66 1 9.9 27.7 329 24.7 2
67 0 10.4 32.1 0 28.1 0
67 1 10.1 32.3 81 28.1 1
67 1 9.2 32.6 78 28.1 2
67 0 9.8 33.2 244 28.1 3
67 1 9.6 33.8 210 28.1 4
67 0 9.5 34.1 106 28.1 5
67 0 8.1 34.3 78 28.1 5
68 1 10.2 26.7 0 27.8 0
68 1 10.1 27 97 27.8 1
68 0 9.9 27.2 84 27.8 2
68 0 9 27.4 70 27.8 3
68 0 9.7 27.6 70 27.8 4
68 1 8.9 27.8 84 27.8 5
68 1 9.4 28 70 27.8 6
68 0 8.9 28.2 71 27.8 7
68 0 8.8 28.5 112 27.8 8
68 1 8.9 28.7 73 27.8 8
68 1 8.6 28.9 66 27.8 9
68 1 8.4 29.1 70 27.8 9
68 0 8.4 29.3 70 27.8 9
68 0 8.5 29.6 91 27.8 9
69 0 9.6 38.8 0 23.6 0
69 0 9 39.1 98 23.6 1
69 1 9.1 39.3 87 23.6 2
69 1 9.5 39.5 77 23.6 3
69 0 9.9 39.7 77 23.6 4
69 0 9.6 40 88 23.6 5
69 0 8.4 41.9 707 23.6 1
69 0 9 42.1 81 23.6 1
69 1 8.9 42.5 115 23.6 2
69 0 9.3 43.9 543 23.6 2
69 0 9.5 44.8 317 23.6 1
69 0 9.3 45 67 23.6 2
69 1 8.5 45.4 163 23.6 3
69 0 8.9 45.7 97 23.6 4
70 0 10.8 33.1 0 22.5 0
70 1 10.4 33.5 142 22.5 1
70 0 10.5 33.8 113 22.5 2
70 1 10.1 34.2 151 22.5 3
70 1 10.7 34.6 133 22.5 4
70 0 10 35 143 22.5 5
70 1 10 35.3 119 22.5 5
70 1 9.5 36.4 399 22.5 3
70 1 10.5 36.6 81 22.5 3
70 0 10.1 36.9 84 22.5 4
70 0 9.2 37.1 91 22.5 4
70 1 8.9 37.3 73 22.5 5
70 1 9.2 37.6 109 22.5 5
70 0 8.8 37.9 87 22.5 6
70 1 9.4 39.5 595 22.5 2
70 0 10 39.7 91 22.5 2
70 0 10.1 39.9 70 22.5 2
70 0 8.9 40.1 63 22.5 3
70 1 8.8 40.3 77 22.5 4
70 1 9 40.6 126 22.5 5
70 0 8.4 40.9 70 22.5 6
70 0 9 41 70 23.4 7
70 1 8.5 41.2 70 23.4 8
70 1 8.4 41.4 60 23.4 9
70 0 7.9 41.7 108 23.4 9
71 0 9.4 51.4 0 23.5 0
71 1 9.2 51.7 99 23.5 1
71 1 9.5 52 119 23.5 2
71 0 9 52.2 75 23.5 3
71 0 8.9 52.5 99 23.5 4
71 1 9.6 52.8 127 23.5 5
71 1 9.2 53 75 23.5 6
71 0 8.9 53.2 78 23.5 7
71 0 9.2 53.4 71 23.5 7
71 1 9.1 53.6 79 23.5 8
71 1 9 53.9 80 23.5 8
71 1 9.3 54 66 23.5 8
71 0 9.8 54.3 83 23.5 8
71 1 9.3 54.6 104 23.5 8
71 1 9.9 54.6 131 23.5 8
71 1 10 54.9 79 23.5 8
71 0 9.2 55.1 90 23.5 8
71 0 9 55.4 118 23.5 8
71 1 9.6 55.6 60 23.5 8
71 1 9.3 55.8 73 23.5 8
71 1 9.5 56 63 23.5 8
71 0 9.4 56.1 65 23.5 8
71 0 9.6 56.5 112 23.5 8
71 1 9.3 56.7 97 23.5 8
71 1 9.4 56.9 70 23.5 8
71 0 9.9 57.1 65 23.5 9
71 0 9.2 57.3 67 23.5 9
71 1 9.2 57.8 183 23.5 8
71 1 10.2 58 69 23.5 8
71 0 10 58.1 58 23.5 8
71 0 9 58.3 62 23.5 8
71 0 9.1 58.5 65 23.5 8
71 1 9.6 58.8 133 23.5 8
71 1 8.9 59 69 23.5 8
71 0 9.4 59.2 71 23.5 8
72 0 9 42.2 0 30.2 0
72 1 8.9 42.6 156 30.2 1
72 1 9.3 42.8 84 30.2 2
72 1 9.1 43 78 30.2 3
72 0 9.6 43.5 173 30.2 4
72 1 9.5 43.9 128 30.2 5
72 0 8.9 44.1 98 30.2 6
72 1 9.3 44.8 222 30.2 5
72 0 8.7 45.3 191 30.2 4
72 1 8.7 45.8 200 30.2 4
72 0 10 46.5 233 30.2 3
72 1 8.6 47 180 30.2 3
72 0 9.7 47.4 178 30.2 3
72 1 8.8 47.9 175 30.2 3
72 0 9.1 48.5 206 30.2 3
72 0 9 49.1 219 30.2 3
72 1 9.5 49.7 232 30.2 3
72 0 9.5 50.3 222 30.2 3
73 0 9.6 33.8 0 26.5 0
73 1 10.1 34 104 26.5 1
73 1 9.7 34.4 112 26.5 2
73 0 9.3 34.8 163 26.5 3
73 1 9.2 35 89 26.5 4
73 1 9.4 35.4 126 26.5 5
73 1 9.4 36 217 26.5 5
73 1 9.4 36.2 85 26.5 5
73 0 10 36.4 77 26.5 5
73 0 9 36.7 84 26.5 6
73 0 10.1 36.9 77 26.5 6
73 1 9.2 37.1 77 26.5 6
73 0 9.7 37.5 161 26.5 6
73 0 9 37.8 90 26.5 7
73 1 9.2 38 85 26.5 7
73 1 9.1 38.3 105 26.5 7
73 0 8.9 38.5 77 26.5 7
73 0 8.5 38.7 63 26.5 7
73 0 8.7 38.9 63 26.5 8
73 1 8.2 39 70 26.5 8
74 1 10 50.6 0 28.8 0
74 0 10 50.9 112 28.8 1
74 0 9.7 51.1 83 28.8 2
74 0 9.5 52 323 28.8 3
74 0 9.5 52.3 112 28.8 4
74 1 9.7 52.6 104 28.8 4
74 1 10 52.8 70 28.8 5
74 0 9.9 53.1 107 28.8 5
74 1 10.6 53.4 125 28.8 5
74 1 9 54.5 414 28.8 4
74 0 9.5 55.1 210 28.8 2
74 1 9.7 56.5 503 28.3 2
74 1 9.7 56.7 63 28.3 2
74 0 10.2 57.8 483 28.3 1
75 0 9.9 43.7 0 26.2 0
75 1 9.7 44 111 26.2 1
75 0 9.4 44.3 88 26.2 2
75 0 9.9 44.5 107 26.2 3
75 1 9.5 44.9 132 26.2 4
75 1 10.5 45.2 108 26.2 5
75 0 9.6 45.4 70 26.2 6
75 0 9.1 45.6 69 26.2 7
75 1 9.6 45.8 75 26.2 7
75 1 9.3 46 70 26.2 8
75 0 8.8 46.3 119 26.2 7
75 0 10.2 46.7 125 26.2 7
75 1 9.9 47 140 26.2 7
75 0 9.3 47.2 73 26.2 7
75 0 9.6 47.6 125 26.2 7
75 1 10 47.8 70 26.2 7
75 1 8.8 48.1 111 26.2 6
75 0 9.7 48.3 70 26.2 7
75 0 9.9 48.5 98 26.2 7
76 1 9.3 42.5 0 23.1 0
76 0 10.5 43 174 23.1 1
76 1 9.3 43.2 105 23.1 2
76 1 9.7 43.5 112 23.1 3
76 1 9.7 44.4 316 23.1 4
76 0 9 44.6 90 23.1 4
76 0 10.1 44.9 167 23.1 4
76 0 10.5 45.8 503 23.1 1
76 1 10.1 46.3 679 23.1 1
76 0 10 46.8 202 23.1 1
76 1 9.9 47.6 273 23.1 2
76 1 10.2 48.1 197 23.1 3
76 1 8.9 48.6 174 23.1 3
76 0 9.5 49 168 23.1 3
76 1 8.9 49.5 175 23.1 4
76 1 9.9 50.3 267 23.1 3
76 0 9.3 50.9 238 23.1 3
77 1 9.5 32.1 0 26 0
77 0 9.5 32.6 172 26 1
77 1 9.5 33.1 189 26 2
77 0 10.3 33.5 154 26 3
77 1 10.5 34 175 26 4
77 0 10.5 34.5 191 26 4
77 1 9.8 35 159 26 4
77 1 8.8 36.2 449 26 2
77 1 9.6 37 286 26 1
77 0 9.3 37.3 135 26 2
77 0 9.8 37.6 105 26 3
77 1 9.2 38.1 168 26 4
77 1 9.4 38.8 266 26 4
77 0 9.4 39.3 176 26 4
77 1 9.1 40.2 329 26 2
77 0 10.3 40.5 97 26 3
77 0 10.7 40.7 84 26 4
77 0 10.3 42.5 673 26 1
78 1 9.4 30.5 0 30.9 0
78 1 9.5 30.7 84 30.9 1
78 1 8.5 31.3 217 30.9 2
78 0 8.8 31.9 227 30.9 3
78 1 9.5 32.4 154 30.9 4
78 1 9.4 32.6 102 30.9 4
78 0 9.2 32.8 72 30.9 4
78 0 9.6 33.1 99 30.9 5
78 1 9.2 33.3 82 30.9 5
78 1 8.6 33.6 90 30.9 6
78 1 9.4 33.8 66 30.9 7
78 0 9 34 89 30.9 7
78 0 9.1 34.2 84 30.9 8
78 1 8.4 34.4 76 30.9 8
78 0 8.6 34.8 133 30.9 8
78 1 9.1 35.4 213 30.9 6
78 1 8.9 35.6 95 30.9 6
78 0 9.1 35.9 99 30.9 6
78 0 8.7 36.2 114 30.9 6
78 1 9 36.5 88 30.9 5
78 0 8.5 37.2 276 30.9 5
78 0 9.4 38.8 572 30.9 1
78 0 9.4 39 64 30.9 2
78 0 9.4 39.1 63 30.9 3
78 1 8.7 39.7 209 30.9 3
79 0 8.6 28.4 0 34.6 0
79 0 8.8 28.7 108 34.6 1
79 1 8.9 29 103 34.6 2
79 0 9.2 29.3 118 34.6 3
79 1 9 30.8 534 34.6 2
79 0 9.4 31.7 323 34.6 1
79 0 9.4 32.3 235 34.6 2
79 0 9.8 32.6 95 34.6 3
79 1 10.2 32.9 105 34.6 3
79 1 9.8 33.2 111 34.6 4
79 0 9 33.4 96 34.6 5
79 0 8.5 33.7 97 34.6 5
79 0 8.4 34.5 301 34.6 5
79 0 9.1 35.4 322 34.6 3
79 0 8.9 36.7 476 34.6 1
79 1 8.8 36.9 64 34.6 2
79 1 8.5 37.1 97 34.6 3
79 1 8.7 38.1 352 35.4 3
79 0 8.5 38.4 96 35.4 4
79 0 8.4 38.7 133 35.4 4
79 1 9.5 39 91 35.4 4
80 1 9.6 55.1 0 25.2 0
80 0 10.4 55.4 105 25.2 1
80 0 9.3 56.4 361 25.2 2
80 0 10.3 56.8 153 25.2 3
80 1 9.1 57.3 342 25.2 2
80 0 9.6 57.5 71 25.2 2
80 0 9.9 57.8 99 25.2 3
80 1 9.5 58 70 25.2 4
80 1 9.4 58.1 70 25.2 5
80 0 9.9 58.4 82 25.2 5
80 0 10.2 58.6 73 25.2 6
80 0 9.9 58.8 76 25.2 7
80 1 9.7 59 69 25.2 8
80 0 10.3 59.6 245 25.2 7
80 1 10.3 61.1 519 25.2 1
80 0 10.3 61.4 120 25.2 2
80 1 10.5 63 595 25.2 2
81 1 8.9 42.9 0 21.6 0
81 1 8.8 43.2 95 21.6 1
81 0 8.6 43.4 72 21.6 2
81 0 9 43.6 77 21.6 3
81 1 8.6 43.8 68 21.6 4
81 1 9 44 71 21.6 5
81 1 8.6 44.2 149 21.6 5
81 0 8.8 44.4 77 21.6 6
81 0 8.8 44.6 154 21.6 6
81 1 8.7 44.8 77 21.6 7
81 1 8.6 45 69 21.6 7
81 1 8.8 45.2 76 21.6 7
81 0 8.1 45.4 70 21.6 7
82 1 8.5 61.6 0 27.1 0
82 0 8.7 62 147 27.1 1
82 1 9.4 62.8 294 27.1 2
82 0 9.2 63.1 105 27.1 3
82 0 9.6 63.3 77 27.1 4
82 0 9.4 64 259 27.1 3
82 0 9.8 64.3 99 27.1 4
82 1 8.5 64.5 100 27.1 5
82 1 9.4 64.7 70 27.1 6
82 0 8.4 65.1 126 27.1 5
82 0 9.2 65.3 89 27.1 5
82 1 9.4 65.6 98 27.1 6
82 0 10 66.2 224 27.1 6
82 1 9.8 66.4 63 27.1 6
82 1 8.4 66.7 105 27.1 6
82 1 8.6 66.8 63 27.1 6
82 0 9.1 67.1 98 27.1 6
82 0 9.5 67.4 91 27.1 6
82 1 8.7 67.6 98 27.1 6
82 0 8.7 68 119 27.1 7
82 0 8.9 68.2 98 25.8 7
82 1 9 68.5 112 25.8 7
82 1 9.2 68.7 70 25.8 7
82 0 8.4 68.9 63 25.8 7
82 0 9.1 69.2 133 25.8 7
83 0 10.2 25.7 0 23.1 0
83 1 9.9 26.4 252 23.1 1
83 0 10.9 26.9 161 23.1 2
83 0 9.6 27.8 336 23.1 2
83 0 10.2 28 77 23.1 3
83 0 9.7 28.7 259 23.1 3
83 0 9.9 29.1 122 23.1 3
83 1 10.3 29.4 126 23.1 4
83 1 10.5 30.2 287 23.1 3
83 1 11.1 30.4 63 23.1 4
83 0 11 30.8 175 23.1 4
83 1 10.7 31.2 148 23.1 4
83 1 11 31.6 150 23.1 4
83 1 10.1 32.3 249 24.4 4
83 0 10.3 33.9 587 24.4 1
84 0 9.5 28 0 30 0
84 0 9.7 29.2 431 30 1
84 1 9.6 30.3 392 30 1
84 1 8.8 30.6 98 30 2
84 0 9.6 30.9 112 30 3
84 0 9 31.1 91 30 4
84 1 9.3 31.4 91 30 4
84 1 9.2 31.6 91 30 5
84 0 9.1 31.9 91 30 6
84 0 10.4 32.2 112 30 7
84 1 9.8 32.5 133 30 7
84 0 9.6 33 175 30 6
84 1 9.2 33.5 168 30 5
84 0 9.9 33.9 161 30 4
84 1 9.9 35.6 603 30 1
84 0 9.4 36 750 30 0
84 0 9.6 36.2 98 30 1
84 1 9.4 36.6 133 30 2
84 0 8.5 36.8 77 30 3
84 0 9.8 37 84 30 4
84 0 9.4 37.2 63 30 5
84 1 9.9 37.6 126 30 6
84 0 10 37.9 105 30 7
84 0 10.5 38.1 98 30 7
84 1 9.6 38.4 112 30 7
84 1 9 38.8 126 30 7
84 0 9.3 39.1 105 30 6
84 0 9.5 39.3 77 30 6
84 1 9 39.5 91 30 7
84 0 9.2 40 175 30 6
85 0 8.5 38.5 0 23.7 0
85 0 9 39.5 347 23.7 1
85 0 8.7 40.5 392 23.7 1
85 0 8.5 41.3 280 23.7 2
85 1 8.6 41.7 154 23.7 2
85 0 8.6 42.3 189 23.7 3
85 1 8.8 42.8 203 23.7 3
86 0 9.9 19.6 0 29.7 0
86 1 9.3 20.1 154 29.7 1
86 0 9.3 20.5 154 29.7 2
86 0 9.6 20.8 119 29.7 3
86 1 9.5 21.3 175 29.7 4
86 0 10.2 21.9 210 29.7 4
86 1 9.9 22.4 210 29.7 4
86 0 10.3 22.8 126 29.7 4
86 1 10 23.1 112 29.7 4
86 1 9.2 23.3 84 29.7 4
86 0 9.3 24.5 430 29.7 3
86 0 9.1 24.8 105 29.7 3
86 1 9.2 25 82 29.7 4
86 1 9.2 25.3 119 29.7 3
87 0 9.5 31.5 0 21.6 0
87 1 9.4 31.8 112 21.6 1
87 0 8.6 32.1 90 21.6 2
87 0 8.6 32.3 98 21.6 3
87 1 9.3 32.7 121 21.6 4
87 1 8.7 33 105 21.6 5
87 1 9.4 33.7 279 21.6 5
87 0 9 34 121 21.6 5
87 0 8.8 34.3 95 21.6 5
87 1 8.4 34.6 196 21.6 4
87 1 8 34.9 110 21.6 4
88 1 9.4 29.1 0 25.2 0
88 0 8.9 29.4 0 25.2 0
88 0 8.5 30.4 0 25.2 1
88 0 9 30.7 470 25.2 1
88 1 9.3 30.9 69 25.2 2
88 1 8.9 31.1 71 25.2 3
88 1 8.5 31.9 307 25.2 3
88 1 9.3 32.3 142 25.2 4
88 0 8.8 32.8 182 25.2 4
88 0 9.1 33.4 210 25.2 3
88 1 8.9 33.9 175 25.2 4
88 1 8.9 34.4 173 25.2 3
88 1 9.2 34.9 190 25.2 3
88 1 8.8 35.4 175 25.2 4
88 1 8.8 35.9 202 25.2 3
88 0 8.9 36.6 260 25.2 3
88 1 8.8 37.1 182 25.2 3
88 0 9.1 37.7 191 25.2 3
89 0 8.6 46.4 0 25.7 0
89 1 8.5 46.7 137 25.7 1
89 1 10 47 108 25.7 2
89 0 9.1 47.3 105 25.7 3
89 0 9.2 47.5 74 25.7 4
89 1 8.8 48.1 220 25.7 5
89 0 8.6 48.4 81 25.7 6
89 0 9 48.6 98 25.7 6
90 1 9.5 39.3 0 24.9 0
90 1 9.4 39.7 147 24.9 1
90 0 9.4 40 105 24.9 2
90 1 9.2 40.3 105 24.9 3
90 1 9.4 40.5 105 24.9 4
90 0 9.7 40.8 77 24.9 5
90 0 9.7 41 84 24.9 6
90 1 9.2 41.3 105 24.9 7
90 1 8.9 41.5 98 24.9 7
90 0 9.5 41.8 91 24.9 7
90 0 9.7 42.1 105 24.9 7
90 1 9.1 42.3 91 24.9 7
90 1 9.8 42.5 77 24.9 8
90 0 9.8 42.8 77 24.9 8
90 0 10.4 43.1 119 24.9 7
90 1 8.9 43.4 98 24.9 7
90 1 8.9 43.6 77 24.9 7
90 0 9.2 43.8 77 24.9 8
90 1 8.8 44.4 227 24.9 6
90 0 8.8 44.8 154 24.9 5
90 0 9.6 45 84 24.9 6
90 1 9.5 45.3 82 24.9 6
90 1 8.9 45.5 84 24.9 6
90 0 9.5 45.8 105 24.9 5
90 0 9.5 46.2 140 24.9 6
90 1 9.3 46.5 112 24.9 6
90 1 9.6 46.7 77 24.9 7
90 0 9.3 47 105 24.9 7
90 0 10 47.2 91 24.9 7
90 1 9.5 47.5 98 24.9 7
90 1 9.5 47.7 84 24.9 7
90 0 9.3 48 119 24.9 7
90 1 10.2 48.3 91 24.9 7
90 1 9.6 48.5 77 24.9 7
90 1 9.9 48.7 84 24.9 7
90 0 10 49 91 24.9 7
90 0 8.9 49.2 77 24.9 8
90 1 9.4 49.4 84 24.9 8
90 1 9.4 49.6 77 24.9 8
90 0 9.6 49.8 63 24.9 8
91 0 8.9 27.8 0 27.5 0
91 1 8.6 28.2 161 27.5 1
91 1 10.1 28.5 105 27.5 2
91 0 8.7 28.7 74 27.5 3
91 0 9.1 29 91 27.5 4
91 1 8.6 29.2 77 27.5 5
91 0 9.5 29.7 178 27.5 6
91 0 8.9 29.9 77 27.5 6
91 1 8.6 30.2 112 27.5 7
91 1 8.9 30.4 81 27.5 7
91 0 8.7 30.6 80 27.5 7
91 0 8.4 31 144 27.5 6
91 1 9.5 31.2 66 27.5 6
91 1 10 31.5 91 27.5 7
91 0 9.2 31.7 98 27.5 7
91 1 10 32.1 130 27.5 7
91 1 8.8 32.4 105 27.5 7
91 0 10.8 33 225 27.5 6
91 1 8.5 33.2 85 27.5 5
91 1 8.6 33.5 105 27.5 5
91 1 9.6 34.2 237 27.5 4
91 1 9 34.4 98 27.5 4
91 0 9.5 34.6 72 27.5 5
91 1 9.2 35.2 203 27.5 5
91 1 8.9 35.4 61 27.5 5
91 0 9.3 35.7 111 27.5 5
91 0 8.9 35.9 71 27.5 6
92 0 10.1 25.3 0 28.5 0
92 1 10.2 25.6 105 28.5 1
92 1 9.2 25.8 91 28.5 2
92 0 9.9 26.1 98 28.5 3
92 0 9.2 28.1 721 28.5 1
92 1 9.3 28.7 234 28.5 1
92 0 8.5 29.2 189 28.5 2
92 1 9.3 29.8 201 28.5 3
92 0 10 30 77 28.5 4
92 0 9.6 30.9 345 28.5 3
92 0 10.6 31.1 405 28.5 3
92 0 9.5 32.2 399 28.5 1
92 0 9 32.4 66 28.5 2
92 1 9.1 32.6 98 28.5 3
92 1 8.6 32.9 95 28.5 4
92 0 9.2 33.1 70 28.5 5
92 0 9.9 33.3 66 28.5 5
92 1 9.8 33.5 96 28.5 6
92 1 9.9 33.8 93 28.5 7
92 0 8.7 34 70 28.5 8
92 0 9.3 34.1 57 28.5 9
93 1 9.8 35.5 0 27.1 0
93 1 9.1 35.7 84 27.1 1
93 0 9.6 35.9 73 27.1 2
93 0 9.1 36.2 105 27.1 3
93 1 9.3 36.5 123 27.1 4
93 0 9.5 36.7 80 27.1 5
93 0 9.3 37 84 27.1 6
94 0 9.1 22.4 0 23.3 0
94 1 9.4 22.8 137 23.3 1
94 1 9.9 23.1 105 23.3 2
94 0 9.7 23.2 66 23.3 3
94 0 10.3 23.5 95 23.3 4
94 1 9.9 23.7 66 23.3 5
94 1 10.1 23.9 77 23.3 6
94 0 9.6 24.3 140 23.3 7
94 1 10.4 24.8 182 23.3 6
94 0 9.5 25.2 154 23.3 6
94 0 9.2 26.6 490 23.3 2
94 1 9.6 27.1 189 23.3 2
94 0 9.7 27.3 77 23.3 2
94 0 9.8 27.4 63 23.3 3
94 0 9.4 27.6 63 23.3 4
94 1 9.2 27.9 91 23.3 5
94 1 10.3 29 399 24.7 5
94 0 9.1 29.2 91 24.7 5
94 0 9.8 29.4 84 24.7 5
94 0 9.7 29.6 63 24.7 5
94 1 10 29.8 63 24.7 5
95 0 9.2 29.7 0 28.6 0
95 1 9.2 30.3 208 28.6 1
95 0 9.4 30.8 182 28.6 2
95 0 9.1 31.5 266 28.6 3
95 0 9.5 31.8 105 28.6 3
95 1 9.9 32.2 140 28.6 4
95 0 9.8 32.6 140 28.6 4
95 0 9.5 32.9 122 28.6 4
95 1 9.6 33.2 91 28.6 5
95 1 10.3 33.4 88 28.6 6
95 0 10.1 33.6 66 28.6 6
95 0 10.2 33.8 77 28.6 7
95 1 9.9 34 74 28.6 7
95 1 9 34.3 91 28.6 7
95 1 9.5 34.4 66 28.6 8
95 0 10.5 34.9 165 28.6 8
95 1 9.5 35.3 147 28.6 7
95 0 8.7 35.7 154 28.6 6
95 0 9.6 36 91 28.6 6
95 1 10.1 36.3 119 28.6 5
95 0 9.3 36.6 126 28.6 5
95 1 9.7 37 147 28.6 5
95 1 10.2 37.5 154 28.6 5
95 1 9.3 38 189 28.6 4
95 1 10.2 38.1 63 28.6 5
95 1 10.2 38.4 77 28.6 5
95 0 9.6 38.8 154 28.6 5
95 0 9.8 39 70 28.6 6
95 1 9.8 39.2 91 28.6 6
95 0 10.3 39.5 101 28.6 6
95 0 10 39.7 67 28.6 7
95 0 9.6 39.9 63 28.6 8
95 1 10.1 40.1 98 28.6 8
95 1 9.3 40.4 84 28.6 8
95 0 10.3 40.6 73 28.6 8
96 0 8.8 25.4 0 19 0
96 0 8.7 25.5 72 19 1
96 1 8.7 25.8 98 19 2
96 1 9.8 26 77 19 3
96 0 8.6 26.2 70 19 4
96 0 8.8 26.4 84 19 5
96 0 8.4 26.6 77 19 6
96 1 7.2 26.9 82 19 7
97 0 9.1 19.3 0 24.8 0
97 0 9.9 19.6 98 24.8 1
97 1 9.5 19.9 119 24.8 2
97 1 9 21 392 24.8 3
97 0 9.7 21.8 287 24.8 2
97 1 8.6 22 82 24.8 2
97 0 8.7 22.4 133 24.8 3
97 0 8.4 22.7 111 24.8 4
97 1 9 22.9 77 24.8 5
97 1 8.8 23.1 78 24.8 5
97 1 8.7 23.9 296 24.8 5
97 1 9.4 24.2 119 24.8 5
97 0 9.5 24.5 98 24.8 5
97 0 9.5 24.7 77 24.8 5
97 1 8.5 24.9 84 24.8 5
97 1 8.9 25.1 63 24.8 5
98 0 10.3 49.7 0 25.2 0
98 0 9.8 49.9 68 25.2 1
98 1 9.7 50.1 84 25.2 2
98 1 8.9 50.3 72 25.2 3
98 0 9.6 50.5 75 25.2 4
98 0 8.4 50.8 76 25.2 5
98 0 10 50.9 66 25.2 6
98 1 9 51.1 77 25.2 7
98 1 9.4 51.4 87 25.2 8
98 0 9 51.6 80 25.2 9
98 0 9.6 51.8 76 25.2 9
98 1 8.4 52 75 25.2 9
98 1 9.2 52.2 72 25.2 9
98 1 9.6 52.4 84 25.2 9
98 0 8 52.5 23 25.2 10
99 1 9.3 46.1 0 41.9 0
99 0 9.9 46.3 84 41.9 1
99 0 9.7 46.8 168 41.9 2
99 1 9.5 47.1 112 41.9 3
99 0 9.5 47.5 172 41.9 4
99 1 9.6 47.8 98 41.9 5
99 1 10 48.2 147 41.9 5
99 0 9 48.4 78 41.9 5
99 0 9.8 48.6 77 41.9 6
100 1 8.8 26.5 0 27.1 0
100 1 9.2 26.8 85 27.1 1
100 1 9.8 27.6 329 27.1 2
100 0 9.4 28 125 27.1 3
100 0 9.7 28.3 99 27.1 4
100 1 9 28.5 101 27.1 4
100 1 9.2 28.8 95 27.1 4
100 0 9.2 29 78 27.1 5
100 0 9.7 29.2 82 27.1 6
100 1 9.1 29.4 77 27.1 7
100 1 9.6 30.4 346 27.1 5
100 1 9.4 30.6 81 27.1 5
100 1 9.1 30.9 84 27.1 5
100 0 9.4 31.1 73 27.1 5
100 0 9.5 31.3 84 27.1 5
100 1 8.8 31.5 77 27.1 5
100 1 8.6 31.7 81 27.1 6
100 0 8.8 31.9 70 27.1 7
100 1 8.8 32.7 281 27.1 6
100 1 9 32.9 69 27.1 6
100 0 8.7 33.1 146 27.1 5
100 0 8.9 33.3 71 27.1 6
100 1 8.7 33.4 62 27.1 6
100 0 9.3 34.2 280 27.1 4
100 0 9.9 36 672 27.1 1
101 0 8.9 53.5 0 27.2 0
101 0 8.5 54 201 27.2 1
101 0 9 54.3 84 27.2 2
101 1 8.4 54.9 231 27.2 3
101 0 9.1 55.1 90 27.2 4
101 0 9.5 55.3 67 27.2 5
101 0 9.7 56.3 367 27.2 3
101 0 9.5 58.1 633 27.2 1
101 1 9.5 58.7 864 27.2 0
101 1 8.8 59 105 27.2 1
101 0 8.5 59.2 70 27.2 2
102 1 10.1 58.5 0 29 0
102 1 10.3 58.8 105 29 1
102 1 9.8 59.8 355 29 2
102 0 10.6 60.1 139 29 3
102 0 10.3 60.3 78 29 4
102 0 10.8 61.1 287 29 3
102 1 10.4 61.4 100 29 4
102 1 9.9 61.6 84 29 5
103 0 9.5 29.2 0 24.2 0
103 0 8.9 29.4 67 24.2 1
103 0 9.4 29.6 70 24.2 2
103 1 8.5 29.8 77 24.2 3
103 1 8.9 30 77 24.2 4
103 0 9.1 30.3 105 24.2 5
103 1 8.6 30.6 119 24.2 6
103 1 8.8 30.8 70 24.2 7
103 1 9 31 143 24.2 7
103 0 9.6 31.2 84 24.2 7
103 1 9.7 31.7 160 24.2 6
103 1 9 31.9 86 24.2 6
103 0 8.9 33.2 479 24.2 3
103 0 9.5 33.6 119 24.2 3
103 1 9.3 33.7 63 24.2 3
103 1 8.8 33.9 73 24.2 3
103 1 8.8 34.1 60 24.2 4
103 0 8.5 34.3 66 24.2 5
103 1 9.2 34.6 123 24.5 6
103 1 9.9 35 154 24.5 7
103 0 8.8 35.2 63 24.5 8
103 0 9.1 35.5 108 24.5 8
103 1 8.4 35.7 70 24.5 8
103 1 8.7 35.9 77 24.5 8
103 0 8.7 36.1 88 24.5 7
103 0 7.7 36.4 98 24.5 7
104 0 9.1 58.4 0 26.3 0
104 1 8.9 58.7 112 26.3 1
104 0 9.1 59 119 26.3 2
104 0 8.6 60.1 416 26.3 3
104 1 8.6 60.6 154 26.3 3
104 0 8.8 61 161 26.3 2
105 1 10.1 31.1 0 26.6 0
105 0 10.1 31.3 105 26.6 1
105 0 9.8 31.6 77 26.6 2
105 1 10.3 31.8 105 26.6 3
105 1 10.4 32.1 98 26.6 4
105 0 10.6 32.4 98 26.6 5
105 1 9.7 32.7 112 26.6 6
105 1 10 33.1 140 26.6 6
105 1 10.5 33.7 240 26.6 5
105 1 9.8 34 96 26.6 5
105 0 10.7 34.2 98 26.6 5
105 1 9.8 34.8 189 26.6 4
105 1 10 35 70 26.6 5
106 0 8.8 46.7 0 28.1 0
106 0 8.4 47.8 391 28.1 1
106 1 8.8 48.1 105 28.1 2
106 1 8.9 48.5 168 28.1 3
106 0 8.6 48.8 77 28.1 3
106 0 8.9 49 77 28.1 4
106 1 8.6 49.4 147 28.1 5
106 0 9.2 49.8 147 28.1 6
106 1 9 50.2 175 28.1 5
106 1 9 50.5 77 28.1 6
106 0 8.4 51 196 28.1 4
106 0 8.8 53 730 28.1 1
106 1 8.6 53.3 105 28.1 1
106 1 8.9 53.5 91 28.1 2
106 0 8.7 53.8 84 28.1 3
106 0 9.1 54 84 28.1 4
106 1 8.8 54.2 77 28.1 5
106 1 9.1 54.4 70 28.1 6
106 0 9.1 54.6 70 28.1 7
106 0 9.3 54.9 98 28.1 8
106 1 9.5 55.1 98 28.1 8
106 1 8.9 55.3 77 28.1 8
106 0 8.6 55.6 91 28.1 8
106 0 9.6 55.8 91 28.1 8
106 1 9 56.1 105 29 8
106 1 8.8 56.3 63 29 8
106 0 9 56.6 105 29 8
106 0 9.2 56.9 126 29 7
106 1 9 57.2 84 29 7
106 1 9.1 57.3 63 29 8
106 0 9.6 57.6 112 29 7
106 0 9 57.8 70 29 8
107 1 10.9 30.1 0 23.2 0
107 1 11 30.4 98 23.2 1
107 1 11.6 30.6 70 23.2 2
107 0 10.5 30.8 84 23.2 3
107 0 10.9 31.1 91 23.2 4
107 1 10.4 31.4 126 23.2 5
107 1 10 33.3 695 23.2 1
107 1 10.4 33.6 98 23.2 1
107 0 10.8 33.8 84 23.2 2
107 0 11.3 34.1 84 23.2 3
107 1 10.4 34.3 77 23.2 4
107 1 10.3 34.5 74 23.2 5
107 0 9.2 34.6 66 23.2 6
107 0 10.3 34.9 98 23.2 7
107 0 9.4 35.1 70 23.2 8
107 1 8.7 35.3 63 23.2 9
107 1 8.4 35.5 84 23.2 9
107 0 9.6 36.1 210 23.2 7
107 1 9.8 36.3 77 23.2 7
107 1 9.7 36.5 82 23.2 7
107 0 9 36.8 93 23.2 7
107 0 9.7 37 91 23.2 7
107 1 8.8 37.3 105 23.2 6
107 1 9 37.5 70 23.2 7
107 0 8.5 37.7 63 23.2 7
107 0 9.9 38 105 23.2 8
108 1 10.3 32.1 0 28.9 0
108 1 9.6 32.4 105 28.9 1
108 0 9.4 32.8 161 28.9 2
108 1 9.1 33.2 133 28.9 3
108 0 9 33.5 133 28.9 4
108 0 8.9 33.8 105 28.9 5
108 1 9.3 34.2 147 28.9 5
108 1 9 34.5 77 28.9 5
108 0 9.7 35.9 541 28.9 2
108 1 8.4 37 406 28.9 1
108 1 8.7 37.4 126 28.9 2
108 0 8.5 37.8 154 28.9 3
108 0 8.4 38 70 28.9 3
108 1 8.5 38.4 154 28.9 4
108 0 7.2 38.7 112 28.9 5
109 1 9.3 47.8 0 28.4 0
109 1 8.9 48 77 28.4 1
109 0 8.7 48.3 84 28.4 2
109 0 9.9 48.5 77 28.4 3
109 1 8.7 48.7 84 28.4 4
109 1 9.9 48.9 77 28.4 5
109 0 9.5 49.1 77 28.4 6
109 0 9.6 49.4 98 28.4 7
109 1 9.6 49.7 112 28.4 8
109 1 9.8 50 112 28.4 8
109 0 9.5 50.2 70 28.4 8
109 0 9.5 50.4 84 28.4 8
109 1 8.7 50.7 84 28.4 8
109 1 10.3 50.9 77 28.4 8
109 0 9.3 51.1 86 28.4 8
109 0 9.4 51.3 82 28.4 8
109 0 10.5 51.5 76 28.4 8
109 1 8.9 51.8 78 28.4 8
109 1 9.3 52 76 28.4 9
109 0 8.6 52.2 91 28.4 8
109 0 10.3 52.4 80 28.4 9
109 1 10.8 52.7 84 28.4 9
109 1 9.6 52.9 70 28.4 9
109 0 10.2 53.1 98 28.4 8
109 0 9.1 53.4 84 28.4 8
109 0 9.2 53.5 70 28.4 8
109 1 9.7 53.7 70 28.4 9
109 1 9 53.9 67 28.4 9
109 0 9.7 54.4 185 28.4 8
109 1 9.7 54.7 105 28.4 7
109 0 9.5 55.1 133 28.4 7
109 1 9.7 55.9 294 28.4 4
109 0 10.5 56.1 77 28.4 4
109 0 11.3 56.3 63 28.4 5
109 0 9.4 56.5 70 28.4 5
109 1 9.2 56.7 91 28.4 6
109 1 8.9 56.9 84 28.4 6
110 1 10.6 30.9 0 28.7 0
110 1 10.4 31.1 77 28.7 1
110 0 9.9 31.4 77 28.7 2
110 0 11.6 31.6 98 28.7 3
110 1 9.9 31.8 77 28.7 4
110 1 9.1 32.1 98 28.7 5
110 0 10.4 32.4 119 28.7 6
110 1 10.1 33 196 28.7 6
110 1 10.1 33.2 91 28.7 6
110 1 9.9 34.1 310 28.7 4
111 1 8.8 37.3 0 24.9 0
111 1 9.2 37.9 222 24.9 1
111 1 9.6 38.2 119 24.9 2
111 0 9.1 38.5 98 24.9 3
111 0 8.8 38.7 77 24.9 4
111 1 8.9 39 105 24.9 5
111 1 9 39.2 77 24.9 6
111 0 9.4 39.5 119 24.9 6
111 0 9 39.8 91 24.9 7
111 0 8.7 40.5 280 24.9 5
111 1 8.6 41.1 196 24.9 4
111 1 8.5 41.3 91 24.9 4
111 1 8.2 41.9 217 24.9 3
112 1 9.7 40.8 0 27.5 0
112 0 9.9 41.1 81 27.5 1
112 0 9.8 41.4 133 27.5 2
112 0 10.1 42.4 337 27.5 3
112 1 9 42.9 189 27.5 3
112 0 9 43.1 71 27.5 4
112 0 10.3 43.2 70 27.5 4
112 1 10.1 43.5 97 27.5 4
112 1 10.1 43.7 73 27.5 5
112 1 9.5 43.9 76 27.5 6
112 0 10.2 44.2 89 27.5 7
112 0 9.7 44.4 71 27.5 7
112 1 9.3 44.6 75 27.5 8
112 1 8.4 44.8 70 27.5 9
112 1 9 44.9 67 27.5 9
112 0 9.8 45.2 87 27.5 9
112 0 8.9 45.4 72 27.5 9
112 1 9.5 45.6 72 27.5 9
112 1 9.6 45.8 70 27.5 9
112 1 9.6 46 67 27.5 9
112 0 10.8 46.2 85 27.5 9
112 1 9.3 46.5 110 27.5 9
112 1 9.2 46.7 72 27.5 9
112 1 9.1 46.8 56 27.5 9
112 0 9.9 47 63 27.5 9
112 0 9.1 47.2 69 27.5 9
112 1 9.6 47.5 106 27.5 9
112 1 9.6 47.8 128 27.5 8
112 0 10.2 48 59 27.5 8
112 0 8.9 48.2 58 27.5 9
112 0 9.1 48.4 69 28.1 9
112 1 8.5 48.5 73 28.1 9
112 1 8 48.9 133 28.1 8
113 1 8.9 51.4 0 32.9 0
113 1 9.2 52.4 364 32.9 1
113 1 8.6 53.2 315 32.9 2
113 0 8.8 53.5 119 32.9 2
113 0 9.3 54.9 488 32.9 2
113 1 9.5 55.2 119 32.9 3
114 1 9 47.8 0 25.4 0
114 0 10.3 48 79 25.4 1
114 0 9.3 48.2 74 25.4 2
114 0 10.1 48.5 77 25.4 3
114 1 9.6 48.8 133 25.4 4
114 0 9 49 84 25.4 5
114 0 9 49.3 93 25.4 6
114 1 8.7 49.6 103 25.4 7
114 1 7.8 49.8 84 25.4 8
115 1 9.1 29.1 0 25.9 0
115 1 9.8 29.4 105 25.9 1
115 0 9.8 29.7 105 25.9 2
115 0 9.4 30.1 133 25.9 3
115 1 8.9 30.4 119 25.9 4
115 0 8.6 30.8 133 25.9 5
115 0 8.9 31.1 105 25.9 6
115 1 10.2 31.3 77 25.9 6
115 1 9.1 31.5 83 25.9 6
115 0 9.5 31.7 71 25.9 7
115 0 9.2 31.9 75 25.9 7
115 1 9 32.1 85 25.9 7
115 1 9.7 32.4 79 25.9 8
115 1 9.3 32.6 76 25.9 8
115 0 9.4 32.8 82 25.9 8
115 0 9.4 33.1 111 25.9 8
115 1 9.2 33.3 73 25.9 8
115 1 9.7 33.5 77 25.9 9
115 0 9.9 33.7 77 25.9 8
115 0 8.8 33.9 76 25.9 8
115 0 8.5 34.1 71 25.9 9
115 1 9 34.3 82 25.9 9
115 1 9.3 34.6 80 25.9 9
115 0 8.8 34.7 67 25.9 9
115 0 8.4 34.9 70 25.9 9
115 1 9.2 35.1 79 25.9 9
115 1 8.5 35.4 82 25.9 9
115 1 9.6 35.6 71 25.9 9
115 0 8.4 35.8 76 25.9 9
115 0 9 36 70 25.9 9
115 1 8.4 36.2 83 25.9 9
115 1 8.5 36.4 78 25.9 9
115 1 9.2 36.6 59 25.9 9
115 0 9.2 36.8 77 25.9 9
115 0 10.2 37 70 26.5 9
115 1 8.9 37.2 102 26.5 9
115 1 8.8 37.4 56 26.5 9
115 0 9.7 37.7 94 26.5 9
115 0 9.1 37.9 74 26.5 9
115 0 8.4 38 63 26.5 9
115 1 9.1 38.3 86 26.5 9
115 1 8.5 38.5 70 26.5 9
115 0 8.4 38.7 89 26.5 9
115 0 9.9 38.9 73 26.5 9
116 0 9.1 22.8 0 24 0
116 1 8.7 23.1 119 24 1
116 0 9.2 24.8 602 24 2
116 1 9.2 25 78 24 2
116 1 9.1 25.2 77 24 2
116 0 8.6 25.5 98 24 3
116 1 8.7 25.9 168 24 4
116 1 9.1 26.2 91 24 5
116 0 9 26.5 125 24 6
116 0 9 26.8 106 24 6
116 1 9 27.1 91 24 6
116 0 8.8 27.6 202 24 5
116 0 9.2 27.8 63 24 6
116 1 8.8 28 66 24 6
116 0 9.4 28.9 327 24 4
116 1 8.2 29.1 63 24 5
117 0 9.9 24.4 0 23.7 0
117 0 9.1 25.2 300 23.7 1
117 0 9.1 25.4 82 23.7 2
117 1 8.4 25.7 119 23.7 3
117 1 9.3 25.9 79 23.7 4
117 0 8.9 26.2 98 23.7 5
117 0 8.4 26.6 134 23.7 5
117 1 9.3 26.8 97 23.7 6
118 1 10.6 35.5 0 27.2 0
118 1 9 36.7 454 27.2 1
118 1 10.9 37.4 246 27.2 2
118 1 9.3 39.3 692 27.2 1
118 0 9.7 39.8 190 27.2 1
118 1 9.5 40.4 224 27.2 2
118 1 9.5 41.6 413 27.2 2
119 1 9.5 21.9 0 23.9 0
119 1 10.3 22 0 23.9 0
119 1 9.6 22.3 97 23.9 1
119 0 9.2 22.4 70 23.9 2
119 0 9.9 22.6 70 23.9 3
119 1 9.5 22.9 92 23.9 4
119 1 8.9 23.1 83 23.9 5
119 0 9.1 23.3 71 23.9 6
119 0 8.5 23.5 77 23.9 7
119 0 8.8 23.7 70 23.9 8
119 1 8.9 23.9 70 23.9 9
119 1 8.6 24.1 77 23.9 9
119 0 9.2 24.4 90 23.9 9
119 1 9.3 24.8 168 23.9 8
119 1 9 25 78 23.9 8
119 0 8.4 25.4 112 23.9 7
119 0 8.8 25.6 90 23.9 7
119 0 9.1 25.8 56 23.9 7
119 1 9.7 25.9 70 23.9 7
119 1 8.7 26.2 85 23.9 7
119 0 9.5 26.4 76 23.9 7
119 0 9.4 26.6 91 23.9 8
119 1 9.2 26.9 98 23.9 8
120 1 9.5 30.2 0 23.8 0
120 0 8.7 30.8 200 23.8 1
120 0 9 31.4 231 23.8 2
120 1 8.7 32.4 339 23.8 2
120 0 9.3 32.7 112 23.8 3
120 1 9.1 33 105 23.8 3
120 1 9.1 33.2 109 23.8 4
120 0 8.8 33.5 84 23.8 4
120 0 9.1 33.7 86 23.8 5
120 1 9.1 34 106 23.8 6
120 0 8.8 34.9 312 23.8 5
120 1 9.9 35.1 74 23.8 5
120 1 8.8 35.3 77 23.8 5
120 1 8.5 36 272 23.8 3
120 1 8.5 36.2 84 23.8 4
120 0 7.3 36.4 148 23.8 4
121 0 8.9 22.8 0 22.3 0
121 1 8.9 23 78 22.3 1
121 0 8.9 23.6 196 22.3 2
121 0 9.7 23.8 84 22.3 3
121 1 9.5 24 70 22.3 4
121 1 9.1 24.2 83 22.3 5
121 0 10 24.5 84 22.3 6
121 0 10.2 24.6 71 22.3 7
121 1 9.6 24.9 98 22.3 7
121 1 9 25.1 70 22.3 7
121 1 8.9 25.3 70 22.3 8
121 0 9.6 25.5 63 22.3 9
121 0 9.4 25.7 77 22.3 9
121 1 9.4 25.9 91 22.3 9
121 1 8.8 26.2 84 22.3 9
121 0 9.4 26.5 105 22.3 9
121 0 9.2 26.6 63 22.3 9
121 1 8.9 27.1 182 22.3 7
121 0 9.1 27.4 107 22.3 7
121 0 9.1 27.8 144 22.3 6
121 1 9.4 28.1 105 22.3 6
122 0 9.2 43.9 0 23.5 0
122 1 9.2 44.2 98 23.5 1
122 0 8.7 44.6 141 23.5 2
122 0 9.5 44.9 111 23.5 3
122 1 8.6 45.1 84 23.5 4
122 0 9.5 46.7 589 23.5 2
122 0 8.9 47.6 329 23.5 1
122 1 9.6 48.1 174 23.5 2
123 0 10.6 20.2 0 22.2 0
123 0 10.4 20.5 98 22.2 1
123 1 11 20.7 92 22.2 2
123 0 10.1 21.5 286 22.2 3
123 1 9.9 22.7 435 22.2 2
123 1 9.7 22.9 70 22.2 2
123 0 9.5 23.1 83 22.2 3
123 0 9.3 23.3 70 22.2 4
123 0 9.4 23.5 70 22.2 5
123 1 8.9 23.7 78 22.2 5
123 0 9.6 24.4 261 22.2 6
123 1 9.9 24.6 74 22.2 7
123 1 9.7 24.9 91 22.2 7
123 0 10 25.1 70 22.2 7
123 0 9.6 25.2 63 22.2 7
123 0 10.1 25.4 71 22.2 7
123 1 9.1 25.6 77 22.2 7
123 1 9.4 25.9 91 22.2 7
123 0 8.8 26.1 63 22.2 8
123 0 8.6 26.2 126 22.2 8
123 0 8.7 26.4 70 22.2 8
123 1 9.9 26.7 97 22.2 8
123 1 9.6 27 106 22.2 8
123 0 9.5 27.2 63 22.2 8
123 0 8.7 27.3 63 22.2 8
123 0 8.7 27.5 63 22.2 8
123 1 9 27.7 71 22.2 8
123 1 9.8 28 119 22.2 8
123 0 9 28.2 64 22.2 9
123 0 8.2 28.4 59 22.2 9
124 0 8.5 30.6 0 26.9 0
124 1 8.4 31 141 26.9 1
124 0 8.6 31.4 147 26.9 2
124 1 8.6 32.1 236 26.9 3
124 1 9.6 32.4 113 26.9 4
124 1 8.8 33.2 315 26.9 3
124 0 9.2 33.5 77 26.9 3
124 0 9 33.8 126 26.9 4
124 1 8.6 34.2 138 26.9 4
124 0 8.7 34.7 175 26.9 4
124 0 10.5 34.9 81 26.9 5
124 1 8.5 35.3 144 26.9 5
124 0 9.5 35.6 135 26.9 5
124 1 8.4 36.2 202 26.9 4
124 1 7.5 36.4 68 26.9 5
125 0 8.5 51.4 0 28.1 0
125 1 8.4 51.9 206 28.1 1
125 1 9.2 52.5 217 28.1 2
125 1 8.5 52.9 137 28.1 3
125 0 8.6 53.2 129 28.1 4
125 0 8.5 53.5 74 28.1 4
125 1 8.6 53.7 80 28.1 5
125 1 8.6 53.9 74 28.1 6
125 0 8.8 54.1 77 28.1 6
125 0 8.9 54.3 84 28.1 7
125 0 8.4 54.5 70 28.1 8
125 1 8.8 54.7 70 28.1 8
125 1 8.6 54.9 72 28.1 9
125 0 8.9 55.1 70 28.1 9
125 0 9.3 55.4 92 28.1 9
125 1 8.8 55.5 76 28.1 9
125 1 8.4 55.8 91 28.1 9
125 1 9.2 56 70 28.1 9
125 0 8.9 56.2 70 28.1 9
125 0 9.2 56.4 140 28.1 8
125 1 8.7 56.6 70 28.1 8
125 1 8.8 56.8 70 28.1 8
125 1 8.6 56.9 64 28.1 8
125 0 9 57.1 69 28.1 8
125 0 8.9 57.4 98 28.1 8
125 1 9.1 57.6 71 28.1 8
125 1 9 57.8 67 28.1 9
125 1 9.1 58 66 28.1 9
125 0 9.2 58.1 67 28.1 9
125 0 9.3 58.4 94 28.1 9
125 1 9 58.6 81 28.1 9
125 1 8.8 58.8 58 28.1 9
125 1 8.6 59 70 28.1 9
125 0 9.3 59.1 68 28.1 9
125 0 8.9 59.4 91 28.1 9
125 1 9 59.6 87 28.1 9
125 1 8.8 59.8 57 28.1 9
125 1 8.4 60 69 28.1 9
126 1 8.9 27.5 0 24.2 0
126 0 8.7 27.7 81 24.2 1
126 0 9.2 28 94 24.2 2
126 1 8.7 28.3 132 24.2 3
126 0 8.5 28.7 141 24.2 4
126 0 8.5 29.2 161 24.2 5
126 1 9 29.4 91 24.2 6
126 0 9 29.8 126 24.2 5
126 1 8.5 30.3 186 24.2 5
126 1 8.4 30.4 66 24.2 5
126 0 9 30.9 161 24.2 5
126 1 8.4 31.3 151 24.2 5
126 0 8.4 31.9 203 24.2 4
126 0 8.9 32 63 24.2 5
127 0 10.2 27.9 0 25.8 0
127 1 9.4 28.2 103 25.8 1
127 1 9.2 29.1 328 25.8 2
127 1 9.6 29.5 143 25.8 3
127 0 10.1 29.8 102 25.8 4
127 0 9.4 31 434 25.8 3
127 0 9.8 31.9 317 25.8 1
127 1 8.5 32.4 189 25.8 2
127 0 9.9 32.8 168 25.8 3
128 1 10.3 40.6 0 30.8 0
128 1 10.7 41 133 30.8 1
128 0 10.4 41.2 77 30.8 2
128 0 10.8 41.4 91 30.8 3
128 0 12.1 43.1 610 30.8 2
128 0 11.9 43.4 125 30.8 1
128 1 11.4 43.6 202 30.8 1
128 1 11.6 43.9 84 30.8 2
128 0 11 44.2 113 30.8 3
128 0 10.3 44.4 63 30.8 4
129 1 8.7 31.9 0 23.7 0
129 0 9 32.2 98 23.7 1
129 1 8.9 32.5 97 23.7 2
129 1 9 32.7 79 23.7 3
129 1 9.1 32.9 77 23.7 4
129 0 9.4 33.2 104 23.7 5
129 0 8.9 33.4 91 23.7 6
129 1 8.4 33.7 90 23.7 7
129 0 8.5 34 142 23.7 7
129 0 8.6 34.4 119 23.7 7
129 1 8.7 34.8 161 23.7 6
129 0 8.9 35.2 125 23.7 6
129 1 8.6 35.5 126 23.7 5
129 1 8.4 35.9 128 23.7 5
129 0 9.5 36.2 124 23.7 5
129 1 8.7 36.5 126 23.7 5
129 1 9.6 36.9 128 23.7 5
129 0 8.7 37.2 125 23.7 5
129 1 7.9 37.6 120 23.7 5
130 0 9.8 24.2 0 19.1 0
130 1 9.5 24.5 103 19.1 1
130 0 9.6 24.9 153 19.1 2
130 1 8.8 25.7 280 19.1 3
130 0 9.7 27.1 519 19.1 1
130 1 9.7 27.8 238 19.1 1
130 0 9.6 28 80 19.1 2
130 0 9.8 28.2 76 19.1 3
130 1 9.5 28.7 180 19.1 4
130 0 9.2 28.9 77 19.1 5
130 0 8.5 29.2 104 19.1 5
130 1 9.1 29.5 107 19.1 6
130 1 8.7 29.7 96 19.1 7
130 0 8.7 29.9 67 19.1 7
130 1 8.6 30.4 185 19.1 6
130 0 8.8 30.9 175 19.1 5
130 1 8.7 31.3 140 19.1 5
130 1 9.5 31.6 108 19.1 5
130 1 9.5 31.8 67 19.1 5
130 0 10.3 33.2 536 20.2 3
130 1 9.5 33.5 119 20.2 3
130 0 9.2 34.2 245 20.2 2
130 1 9.7 34.4 63 20.2 3
130 1 8.7 34.6 73 20.2 4
130 0 8.5 34.8 70 20.2 5
130 0 8.5 35 74 20.2 6
131 0 10.2 36.3 0 29.7 0
131 1 9.8 36.8 171 29.7 1
131 1 8.9 37.5 244 29.7 2
131 1 10.4 37.7 83 29.7 3
131 1 10.5 37.9 83 29.7 4
131 0 10.9 38.4 155 29.7 4
131 1 10.8 38.5 69 29.7 5
131 1 9.9 39.8 464 29.7 3
131 0 10.4 40 75 29.7 3
131 0 10.3 40.3 94 29.7 4
132 1 10 43.6 0 23.4 0
132 1 9.4 44.7 414 23.4 1
132 0 10.4 45.1 147 23.4 2
132 0 9.3 45.4 91 23.4 3
132 1 9.7 45.6 77 23.4 4
132 1 9.8 45.8 76 23.4 4
132 1 9.5 46.5 259 23.4 5
132 1 9.8 46.7 78 23.4 6
132 0 9 47 77 23.4 6
132 0 10.1 47.2 77 23.4 6
132 1 8.9 47.5 112 23.4 6
132 1 9.5 47.6 70 23.4 6
132 0 9.8 48.1 168 23.4 6
132 0 8.5 48.3 76 23.4 7
132 1 9.5 48.5 71 23.4 8
132 0 9.8 48.9 154 23.4 7
132 0 9.7 49.3 147 23.4 6
132 1 9.4 49.7 135 23.4 5
132 0 10.5 50 110 23.4 6
132 1 9.7 50.7 245 23.4 4
133 0 10.9 20.9 0 21.6 0
133 1 11.2 21.2 96 21.6 1
133 0 10.9 21.5 115 21.6 2
133 0 10.4 21.7 75 21.6 3
133 0 10.3 21.9 80 21.6 4
133 1 10.9 22.1 80 21.6 5
134 1 9.3 60.1 0 26.5 0
134 1 9 60.4 90 26.5 1
134 0 8.4 60.6 77 26.5 2
134 0 9.4 60.8 76 26.5 3
134 1 8.5 61 77 26.5 4
134 1 8.4 61.2 84 26.5 5
134 0 8.8 61.4 84 26.5 6
134 0 7.5 61.7 107 26.5 7
135 1 10.6 58.2 0 28.1 0
135 0 9.9 58.6 119 28.1 1
135 0 10.3 58.9 105 28.1 2
135 1 9.6 59.1 105 28.1 3
135 1 9.6 59.4 98 28.1 4
135 0 9.5 59.6 84 28.1 5
135 0 9.6 59.9 99 28.1 6
135 1 8.9 60.1 77 28.1 7
135 1 10.2 60.4 117 28.1 7
135 0 9.8 60.6 78 28.1 7
135 1 9.2 61 126 28.1 7
135 1 9.5 61.2 77 28.1 7
135 1 10.1 61.4 71 28.1 8
135 0 10.2 61.6 82 28.1 8
135 0 10.1 61.9 88 28.1 8
135 1 9.8 62 68 28.1 8
135 1 9.9 62.3 98 28.1 8
135 0 10.1 62.5 77 28.1 8
135 0 9.9 62.7 77 28.1 8
135 0 8.7 62.9 70 28.1 9
135 1 10.1 63.1 62 28.1 9
135 1 9.5 63.3 85 28.1 9
135 0 9.8 63.5 147 28.1 8
135 0 9.8 63.7 66 28.1 8
135 0 10.3 63.9 60 28.1 9
135 1 10.3 64 70 28.1 9
135 1 9.6 64.3 92 28.1 9
135 0 10.1 64.5 91 28.1 8
135 0 9.8 64.8 76 28.1 8
135 0 10.4 64.9 64 28.1 9
135 1 10 65.1 76 28.1 8
135 1 10.9 65.3 76 28.1 9
135 0 10.3 65.6 85 28.1 9
135 0 10.1 65.8 91 28.1 9
135 1 9 66 63 28.1 9
135 1 10 66.2 66 28.1 9
135 1 10.3 66.4 73 28.1 9
135 0 10 66.7 98 28.1 9
136 0 10.5 29.6 0 27.1 0
136 1 9.8 29.9 77 27.1 1
136 1 9.7 30.2 131 27.1 2
136 0 10 30.4 84 27.1 3
136 1 9.3 30.8 128 27.1 4
136 1 10.3 31 77 27.1 5
136 1 10.5 31.2 84 27.1 6
136 0 9.8 31.5 84 27.1 7
136 0 10.4 31.7 84 27.1 7
136 1 9.7 32 98 27.1 7
136 1 10.8 32.2 77 27.1 8
136 0 9.3 32.4 78 27.1 8
136 0 9.3 32.6 76 27.1 8
136 1 9.1 32.8 78 27.1 8
136 1 9.3 33 69 27.1 9
136 1 8.9 33.2 71 27.1 9
136 0 9.2 33.4 76 27.1 9
136 0 8.7 33.6 78 27.1 9
136 1 8.5 33.8 76 27.1 9
136 1 8.4 34 83 27.1 9
136 1 8.5 34.3 80 27.1 9
136 0 8.9 34.5 76 27.1 9
136 1 8.9 35 262 27.1 7
136 1 10 35.3 98 27.1 6
136 0 9.5 35.7 175 27.1 5
136 1 9.7 36.2 182 27.1 4
136 0 10.2 36.4 66 27.1 4
136 0 9.2 36.6 67 27.1 5
136 1 9.5 36.8 74 27.1 6
136 1 8.3 37.1 118 27.1 6
137 0 9 19.1 0 22.2 0
137 0 9.5 20.3 428 22.2 1
137 0 9.4 21 257 22.2 2
137 1 9.3 22.6 602 22.2 1
137 0 9.9 22.9 111 22.2 2
137 0 9.4 23.1 71 22.2 2
137 1 9.3 23.6 181 22.2 3
137 0 9.5 24.2 220 22.2 4
137 0 9.5 24.9 252 22.2 4
137 1 9.4 25.5 207 22.2 3
137 0 9.9 26.1 234 22.2 3
137 1 9.4 26.7 201 22.2 3
137 0 8.9 26.9 94 22.2 3
137 0 9.9 27.1 73 22.2 4
137 1 9.1 27.6 165 21.6 4
137 0 8.8 27.9 125 21.6 5
137 1 9.3 28.5 207 21.6 5
137 1 8.8 28.8 95 21.6 5
138 1 9.7 40.6 0 25 0
138 0 9.8 41 130 25 1
138 1 9.3 41.7 245 25 2
138 1 8.6 42.4 280 25 3
138 1 10 43.5 371 25 2
138 0 9.8 43.9 164 25 2
138 0 9.8 44.3 154 25 3
138 1 9.6 44.6 84 25 3
138 0 9.6 44.9 132 25 4
138 0 9.8 45.2 91 25 5
138 1 9 45.4 82 25 6
138 1 8.5 45.6 84 25 6
138 0 9.1 45.9 101 25 7
138 0 9.2 46.1 70 25 7
138 1 9.4 46.4 126 25 7
138 1 9.1 46.7 105 25 7
138 0 8.7 47 91 25 7
138 0 8.8 47.2 102 25 7
138 1 9.4 47.5 94 25 7
138 1 8.6 47.7 63 25 7
138 1 9.3 48.8 392 25 4
138 0 8.6 49 70 25 5
139 0 9.2 24.7 0 23.6 0
139 1 8.7 24.9 91 23.6 1
139 0 9.1 25.4 175 23.6 2
139 0 9 25.6 76 23.6 3
139 1 8.7 25.9 98 23.6 4
139 1 8.5 27 428 23.6 3
139 0 9.2 27.2 76 23.6 4
139 0 9.4 27.5 103 23.6 4
139 1 9.6 27.8 94 23.6 4
139 1 8.7 28 77 23.6 4
139 0 7.9 28.3 104 23.6 5
140 1 9.5 43.1 0 26.6 0
140 0 9.4 43.3 84 26.6 1
140 0 9.5 43.6 98 26.6 2
140 1 9.2 43.9 98 26.6 3
140 0 9.5 44.2 133 26.6 4
140 0 9.5 44.5 105 26.6 5
140 1 9.2 45.1 202 26.6 6
140 1 9.4 45.7 220 26.6 4
140 1 9.6 46 139 26.6 4
140 0 9.7 46.2 68 26.6 4
140 0 9.2 46.4 70 26.6 5
140 0 8.6 46.6 70 26.6 5
140 1 9.7 46.8 77 26.6 6
140 0 9.2 47.3 161 26.6 6
141 0 9.6 40 0 23.4 0
141 1 9.4 40.4 130 23.4 1
141 1 9.1 40.6 101 23.4 2
141 0 9.2 41.1 171 23.4 3
141 0 9.2 42 335 23.4 3
141 1 8.7 42.5 183 23.4 3
141 0 9.7 43.1 222 23.4 2
141 1 8.9 43.5 140 23.4 3
141 0 9.1 43.7 69 23.4 4
141 0 8.6 43.9 66 23.4 5
141 0 8.9 44.1 67 23.4 5
141 1 8.4 44.3 71 23.4 6
141 1 8.7 44.5 91 23.4 7
141 0 9.1 44.7 70 23.4 7
141 0 8.6 44.9 77 23.4 8
141 0 8.4 45.1 70 23.4 9
141 1 8.5 45.3 69 23.4 9
141 1 8.5 45.5 79 23.4 10
141 0 9 45.7 76 23.4 9
141 0 8.7 45.9 77 23.4 9
141 0 8.7 46.1 77 23.4 9
141 1 8.6 46.4 90 23.4 9
141 1 8.8 46.6 84 23.4 9
141 0 8.7 46.8 70 23.4 9
141 0 8.5 47.1 91 23.4 9
141 1 9.3 47.2 63 23.4 9
141 1 8.7 47.4 70 23.4 9
141 1 8.9 47.7 84 23.4 9
141 0 9 47.9 70 23.4 9
141 0 8.5 48.1 84 23.4 9
141 1 8.8 48.3 70 23.4 9
141 1 8.4 48.5 77 23.4 9
141 0 8.7 48.7 77 23.4 9
141 0 8.7 48.9 63 23.4 9
141 0 9 49.1 84 22.5 9
141 1 9 49.4 112 22.5 9
141 1 8.7 49.6 70 22.5 9
141 0 8.8 49.8 63 22.5 9
141 0 8.5 50 72 22.5 9
141 0 9.2 50.1 68 22.5 9
141 1 8.5 50.4 98 22.5 9
141 1 9 50.6 73 22.5 9
141 0 8.7 50.8 81 22.5 9
142 0 9.7 39.2 0 25.6 0
142 0 9.7 39.8 203 25.6 1
142 1 9.3 40.3 203 25.6 2
142 1 9.8 40.6 88 25.6 3
142 1 9.9 41.3 260 25.6 3
142 1 10.2 41.5 78 25.6 4
142 0 10.1 41.8 96 25.6 5
142 1 10.7 42.3 196 25.6 5
142 0 10.3 42.8 204 25.6 4
142 1 9.4 43.3 181 25.6 4
142 0 9.7 43.9 198 25.6 3
142 1 9.9 44.4 170 25.6 3
142 0 10.2 44.8 166 25.6 4
142 1 10.5 45.3 182 25.6 4
142 0 9.5 45.8 169 25.6 4
142 1 9.2 46.2 179 25 4
142 0 9.6 46.7 175 25 4
142 0 9.5 47.8 380 25 2
143 1 9.7 34.9 0 21.6 0
143 1 9.8 35.7 295 21.6 1
143 0 9.6 36 118 21.6 2
143 0 9.8 36.3 105 21.6 3
143 1 9.2 37.7 511 21.6 2
143 0 9.3 39.3 588 21.6 1
143 1 9.3 39.7 141 21.6 2
143 1 9 39.9 83 21.6 2
143 0 8.9 40.2 105 21.6 3
143 0 9.5 40.4 77 21.6 4
143 1 9 40.7 86 21.6 5
143 1 8.8 40.9 72 21.6 6
143 0 9.6 41 68 21.6 7
143 0 10.3 41.4 128 21.6 7
143 1 9.2 41.7 115 21.6 7
143 0 10.4 42 88 21.6 7
143 0 10.6 42.2 101 21.6 7
143 1 10.7 42.7 156 21.6 7
143 1 9.8 42.9 77 21.6 6
143 0 9.6 43.1 77 21.6 6
143 1 9.9 43.8 244 21.6 5
143 0 9 44 76 21.6 5
144 1 10.1 50.2 0 28.4 0
144 1 10 50.5 97 28.4 1
144 0 10.5 50.7 91 28.4 2
144 0 9.4 51 110 28.4 3
144 1 9.6 51.3 102 28.4 4
144 1 9.5 51.5 77 28.4 5
144 0 9 51.7 70 28.4 6
144 0 9.4 51.9 70 28.4 7
144 0 9.7 52.1 74 28.4 8
144 1 9.4 52.4 97 28.4 8
144 0 10.2 52.8 169 28.4 7
144 1 10.1 53.4 203 28.4 6
144 0 10.3 53.9 182 28.4 5
144 1 10.2 54.4 191 28.4 3
144 0 10.1 55.1 252 28.4 3
144 1 9.8 55.6 167 28.4 3
145 0 9.8 48.8 0 24.9 0
145 0 10.2 49 77 24.9 1
145 1 10.1 49.3 101 24.9 2
145 1 9.7 49.5 76 24.9 3
145 1 10.2 49.7 68 24.9 4
145 0 10.3 50 100 24.9 5
145 0 10.7 50.2 82 24.9 6
145 1 9.4 50.5 114 24.9 7
145 1 10.1 50.7 70 24.9 8
145 0 10 50.9 68 24.9 8
146 1 9.4 53.6 0 25.1 0
146 1 9 53.8 77 25.1 1
146 0 9 54.2 140 25.1 2
146 1 9.1 54.7 170 25.1 3
146 0 9.3 55 123 25.1 4
146 1 9.3 55.5 156 25.1 5
146 1 9 55.9 151 25.1 4
146 0 8.9 56.2 140 25.1 4
146 1 9.6 56.6 127 25.1 5
146 0 9.5 56.9 121 25.1 5
146 0 9.4 57.3 134 25.1 5
146 1 9.4 57.8 166 25.1 5
146 0 9.3 58.1 120 25.1 5
146 1 9.4 58.6 208 25.1 4
146 1 8.6 58.9 83 25.1 5
146 0 9.8 59.1 78 25.1 5
146 0 9.1 59.3 76 25.1 5
146 1 9.3 59.5 67 25.1 6
146 1 9.2 59.7 70 25.1 7
146 1 8.7 59.9 82 25.1 7
146 0 9.3 60.1 72 25.1 7
146 0 9.2 60.3 90 25.1 8
146 1 9.4 60.6 84 25.1 9
146 1 9.3 60.8 67 25.1 9
146 1 8.9 60.9 59 25.1 9
146 0 8.8 61.2 104 25.1 9
146 0 8.8 61.4 75 25.1 9
146 1 8.7 61.7 101 25.1 8
146 1 8.8 61.9 69 25.1 9
146 0 9.4 62.1 96 25.1 8
146 0 9 62.3 63 25.1 9
146 1 9.4 62.7 130 25.1 8
146 1 9.5 62.9 94 25.1 7
146 0 8.5 63.1 70 25.1 8
146 0 9 63.3 59 25.1 8
146 1 9.4 63.5 67 25.1 8
146 1 9.3 63.7 86 25.1 8
146 0 8.7 64 96 25.1 8
146 0 9.3 64.2 70 25.1 8
147 1 9.5 43.4 0 29.4 0
147 0 9.2 43.6 78 29.4 1
147 0 9.3 43.9 92 29.4 2
147 1 9.7 44.3 156 29.4 3
147 1 9.3 44.6 101 29.4 4
147 0 9.4 44.9 127 29.4 5
147 1 9.6 45.3 122 29.4 6
147 1 10 47.2 707 29.4 1
147 1 9.8 48.4 427 29.4 1
147 0 9.8 49.8 507 29.4 1
147 0 9.5 50 70 29.4 2
147 1 9.4 51.1 427 29.4 2
147 1 9.5 51.4 84 29.4 3
148 0 8.9 20.8 0 23.1 0
148 1 9.4 21 100 23.1 1
148 1 9.3 21.3 89 23.1 2
148 0 10.1 22 266 23.1 3
148 1 9.3 22.3 91 23.1 4
148 1 9.8 22.5 77 23.1 5
148 0 9.6 22.7 84 23.1 6
148 0 9 22.9 83 23.1 6
148 1 9.6 23.1 80 23.1 6
148 1 8.7 23.4 77 23.1 6
148 0 9.2 23.7 118 23.1 7
148 0 9.9 24 103 23.1 8
148 1 8.9 24.2 87 23.1 8
148 0 8.9 24.5 124 23.1 7
148 0 9.1 24.8 77 23.1 7
148 0 9.3 25 83 23.1 7
148 1 9.2 25.3 114 23.1 7
148 1 8.5 25.5 70 23.1 7
148 0 8.9 25.7 69 23.1 8
148 1 9.9 26.4 273 23.1 6
148 0 8.8 26.7 98 23.1 6
148 0 8.8 27 105 23.1 6
148 1 8.7 27.2 69 23.1 6
148 1 8.8 27.5 129 23.1 5
148 0 9.6 27.8 99 23.1 5
148 1 9 28.1 103 23.1 6
148 1 9.1 28.4 113 23.1 7
148 0 8.6 28.7 103 23.1 7
148 1 9.3 29.1 161 23.1 6
149 1 9.6 58.7 0 25.5 0
149 0 8.6 59 85 25.5 1
149 0 8.5 59.2 82 25.5 2
149 1 9.4 59.7 183 25.5 3
149 0 9.3 60 126 25.5 4
149 0 8.6 60.5 153 25.5 5
149 1 9.3 60.7 84 25.5 6
149 0 8.7 61.2 190 25.5 4
149 1 9.3 61.5 103 25.5 5
149 1 9.7 61.8 107 25.5 5
149 0 9 62.1 110 25.5 5
149 0 8.7 62.2 63 25.5 6
149 0 9.3 62.4 63 25.5 7
149 1 9 62.6 70 25.5 7
150 1 8.9 54.1 0 30.1 0
150 0 9.7 54.6 197 30.1 1
150 0 9.5 55.2 220 30.1 2
150 1 9.4 55.9 228 30.1 3
150 0 9.5 56.2 136 30.1 3
150 0 10 56.6 124 30.1 4
150 1 8.8 57 142 30.1 4
150 0 9.9 57.4 172 30.1 4
150 1 9.7 57.7 108 30.1 5
150 1 9.6 58.2 158 30.1 5
150 0 10.2 58.5 134 30.1 5
150 1 9.5 58.7 72 30.1 5
150 1 9.7 58.9 77 30.1 6
150 0 9.2 59.2 109 30.1 6
150 1 9.4 59.8 213 30.1 5
150 1 10.2 60.1 90 30.1 6
150 0 8.7 60.3 85 30.1 6
150 0 10 60.5 68 30.1 7
150 1 9.1 60.8 128 30.1 6
150 1 9.7 61.1 88 30.1 6
150 0 9.9 61.4 101 30.1 6
150 0 10.1 61.6 105 30.1 7
150 1 9.4 61.9 75 30.1 7
150 1 8.6 62.1 84 30.1 7
150 0 8.5 62.3 72 30.1 8
150 0 9.2 62.6 112 30.1 7
150 1 9.2 62.8 91 30.1 8
150 1 7.9 63 75 30.1 8
151 0 10.8 26.2 0 25.5 0
151 1 10.5 26.4 100 25.5 1
151 1 10.1 26.7 85 25.5 2
151 0 9.8 26.9 98 25.5 3
151 0 8.6 27.1 77 25.5 4
151 1 9 27.4 97 25.5 5
151 1 9 27.7 121 25.5 6
151 0 9 27.9 63 25.5 7
151 0 8.5 28.1 63 25.5 8
151 0 7.5 28.3 66 25.5 8
152 1 10.2 39.4 0 23.7 0
152 1 9.7 39.7 114 23.7 1
152 0 10.2 40 83 23.7 2
152 0 9.3 40.2 77 23.7 3
152 1 9.3 40.5 120 23.7 4
152 1 9.2 40.7 82 23.7 5
152 0 9.4 40.9 78 23.7 6
152 1 9.1 41.5 203 23.7 6
152 0 9.5 41.8 98 23.7 6
152 0 9.3 42 76 23.7 6
152 0 8.4 42.1 70 23.7 7
153 0 9.5 20.7 0 25.2 0
153 0 10.4 21 104 25.2 1
153 1 9.3 21.2 85 25.2 2
153 0 10.1 21.7 195 25.2 3
153 1 8.9 22.2 166 25.2 4
153 0 10.1 23 295 25.2 3
153 1 9.6 23.3 106 25.2 3
153 1 9.5 25.1 771 25.2 0
154 1 10 35.6 0 23.5 0
154 1 10.4 35.9 98 23.5 1
154 1 10.6 36.5 224 23.5 2
154 1 9.7 36.8 98 23.5 3
154 0 10.8 37 77 23.5 4
154 0 10 37.3 105 23.5 5
154 1 10.7 37.5 91 23.5 6
154 1 9.6 37.7 77 23.5 6
154 0 9.7 38 84 23.5 6
154 0 10.4 38.2 78 23.5 7
154 0 9.6 38.4 76 23.5 8
154 1 9 38.7 112 23.5 8
154 1 9.3 38.9 70 23.5 8
154 0 8.7 39.1 84 23.5 8
154 0 9.9 39.4 98 23.5 8
154 1 9 39.6 77 23.5 8
154 0 9.9 40 162 23.5 7
154 0 8.8 40.2 69 23.5 7
154 1 9.8 40.5 99 23.5 7
154 0 9.6 40.9 154 23.5 6
154 0 10 41.2 98 23.5 6
154 0 9.6 41.3 56 23.5 7
154 1 8.9 41.6 84 23.5 7
154 1 8.7 41.7 63 23.5 7
154 0 10.3 42 77 23.5 8
154 0 9.3 42.3 120 23.5 7
154 1 10.9 42.7 153 23.5 7
154 1 10.3 42.9 70 23.5 8
154 0 9.3 43.2 112 23.5 7
154 1 8.7 43.5 119 23.5 7
155 0 10.8 45.6 0 25.1 0
155 1 10.8 46 118 25.1 1
155 1 11.2 46.2 104 25.1 2
155 0 10.8 46.5 71 25.1 3
155 0 10.8 46.7 77 25.1 4
155 1 10.2 46.9 104 25.1 5
155 1 10.4 47.3 118 25.1 6
155 0 10.4 47.7 149 25.1 6
155 1 10.2 48 99 25.1 7
155 1 9.2 48.1 76 25.1 7
155 0 9.9 48.5 111 25.1 6
155 0 10.4 48.7 92 25.1 6
155 1 10.1 49.1 131 25.1 6
155 1 10.8 49.3 85 25.1 6
155 0 9.9 49.8 175 25.1 6
155 1 9.8 49.9 58 25.1 7
155 1 9.5 50.2 90 25.1 6
155 0 9.7 50.4 90 25.1 7
155 0 10.4 50.8 121 25.1 6
155 1 10.7 51.9 405 26 4
155 1 11 52.1 72 26 4
155 1 10.6 52.2 66 26 4
155 1 11 53 267 26 3
156 1 9.3 47.1 0 25.4 0
156 0 9 47.7 210 25.4 1
156 0 9 48 118 25.4 2
156 1 9 48.5 196 25.4 3
156 0 8.4 48.8 99 25.4 4
156 1 8.8 49.1 97 25.4 5
156 1 8.7 49.4 106 25.4 5
156 0 7 49.6 98 25.4 6
157 0 8.7 37.1 0 25.6 0
157 1 9 37.8 245 25.6 1
157 0 8.5 38.2 130 25.6 2
157 1 9.1 38.5 122 25.6 3
157 0 8.6 38.9 144 25.6 4
157 0 8.6 39.3 164 25.6 4
157 0 8.9 40.1 273 25.6 4
157 0 8.5 40.9 287 25.6 3
158 0 9.2 49.1 0 27.2 0
158 1 9.8 49.4 109 27.2 1
158 0 9.5 49.9 169 27.2 2
158 0 10.5 50.1 90 27.2 3
158 1 9.8 50.4 77 27.2 4
158 1 9.3 50.7 126 27.2 5
158 0 10.6 51 86 27.2 6
158 0 9.5 51.1 75 27.2 6
158 1 10.3 51.4 72 27.2 7
158 1 10.6 51.6 110 27.2 7
158 0 9.5 51.8 64 27.2 8
158 0 9.8 52 70 27.2 8
158 0 10.2 52.2 71 27.2 8
158 1 10.2 52.4 75 27.2 8
158 1 10.7 52.6 86 27.2 9
158 0 10.3 52.8 70 27.2 9
158 0 9.3 53 75 27.2 9
158 0 9.9 53.2 63 27.2 9
158 1 10 53.5 106 27.2 9
158 1 9.8 53.7 57 27.2 9
158 0 10.1 53.9 69 27.2 9
158 0 10 54 71 27.2 9
158 1 9.6 54.3 105 27.2 9
158 1 10.8 54.6 90 27.2 9
158 1 10.9 54.8 69 27.2 9
158 0 10.6 55 72 27.2 9
158 0 10.5 55.1 61 27.2 9
158 1 10.2 55.4 84 27.2 9
158 1 10.7 55.7 126 27.2 8
158 0 10.1 55.9 58 27.2 8
158 0 10.4 56 63 27.2 9
158 0 10.3 56.2 65 27.2 9
158 1 9.6 56.4 77 27.2 9
158 0 10.2 56.9 160 27.2 8
158 0 10.7 57.1 77 27.2 8
159 0 9.5 24.6 0 29.4 0
159 0 9.4 24.8 0 29.4 0
159 1 8.5 25.1 98 29.4 1
159 1 9 25.4 92 29.4 2
159 0 8.8 25.7 123 29.4 3
159 0 9.2 25.9 91 29.4 4
159 1 8.4 26.4 157 29.4 5
159 0 8.4 27.8 536 29.4 2
159 1 8.8 28 70 29.4 2
159 1 8.6 28.2 58 29.4 3
159 1 8.4 28.4 57 29.4 4
159 0 7.4 28.5 70 29.4 4
160 1 8.9 31.4 0 22.6 0
160 0 9.7 32.1 268 22.6 1
160 1 9.7 32.5 119 22.6 2
160 0 9.3 33 217 22.6 3
160 1 9.2 33.8 280 22.6 3
160 0 9.8 34.4 203 22.6 3
160 1 9.1 35.5 406 22.6 2
160 0 9.2 36.3 307 22.6 2
160 1 9.6 36.5 75 22.6 2
160 1 10.1 38.4 686 22.6 1
160 0 9.4 39 206 22.6 1
160 0 9.6 39.2 88 22.6 2
160 0 10.4 40 301 22.6 3
160 0 9.5 40.2 63 22.6 4
160 1 8.7 40.4 70 22.6 5
161 1 9.6 23.5 0 25.1 0
161 0 9.9 23.8 102 25.1 1
161 1 9.6 24.1 100 25.1 2
161 1 9.4 24.3 91 25.1 3
161 0 9.6 24.6 110 25.1 4
161 0 9.4 24.8 78 25.1 5
161 1 9.5 25.1 107 25.1 6
161 1 8.4 25.4 88 25.1 7
161 1 9.9 26.4 378 25.1 4
161 1 9 27.5 393 25.1 1
161 0 9.7 28.7 827 25.1 0
161 0 10.3 29 119 25.1 1
161 1 9.3 29.4 132 25.1 2
161 0 9.9 29.7 119 25.1 3
161 0 9.9 29.9 64 25.1 4
161 0 8.9 31 408 25.1 4
161 1 8.4 31.4 144 25.1 3
162 0 9.2 18.5 0 30.2 0
162 0 8.6 19 161 30.2 1
162 1 8.4 19.4 171 30.2 2
162 0 9.1 19.8 140 30.2 3
162 1 8.4 20.1 88 30.2 4
162 0 8.9 20.8 248 30.2 4
162 0 9.6 21.7 354 30.2 3
162 1 9.8 23 477 30.2 1
162 1 9.4 23.2 73 30.2 2
162 0 9.4 23.8 193 30.2 2
162 1 9.5 25.1 493 30.2 2
163 0 8.8 35.3 0 24.6 0
163 0 9.2 35.6 112 24.6 1
163 0 9.5 36.2 244 24.6 2
163 0 9.3 36.5 84 24.6 3
163 1 9.2 36.7 98 24.6 4
163 1 8.1 37 78 24.6 5
164 0 9.6 23.2 0 23.5 0
164 1 9.4 23.6 156 23.5 1
164 1 9.9 23.9 125 23.5 2
164 1 8.8 24.5 211 23.5 3
164 0 9.1 25.1 201 23.5 4
164 1 8.6 25.8 280 23.5 3
164 0 9.8 26.1 84 23.5 3
164 0 9.1 26.4 133 23.5 4
164 1 9.2 26.8 133 23.5 4
164 0 10 27.2 154 23.5 4
164 1 9.4 27.7 162 23.5 5
164 0 9.1 28.4 280 23.5 4
164 1 9 28.6 83 23.5 4
164 1 9.4 29.5 302 23.5 3
164 1 9.6 29.7 85 23.5 3
164 1 10 29.9 84 23.5 4
164 1 9.2 30.5 209 23.5 4
164 1 9.3 30.7 76 23.5 4
165 0 9.1 23.6 0 21.6 0
165 1 9.5 24.2 196 21.6 1
165 0 9.5 24.5 105 21.6 2
165 1 9.7 25 196 21.6 3
165 0 9.4 25.8 294 21.6 3
165 1 9.3 26.2 160 21.6 3
165 0 9.3 26.6 134 21.6 3
166 1 9.9 49.3 0 23.7 0
166 0 9.1 49.5 86 23.7 1
166 0 9.3 49.7 70 23.7 2
166 0 9.3 49.9 70 23.7 3
166 1 10.3 50.1 82 23.7 4
166 1 9 50.4 77 23.7 5
166 0 9.1 50.6 83 23.7 6
166 0 9.2 50.8 78 23.7 7
166 0 9.4 51 72 23.7 8
166 1 8.4 51.2 70 23.7 9
166 1 8.9 51.4 68 23.7 9
166 0 8.9 51.6 83 23.7 9
166 1 8.9 52.4 359 23.7 6
166 0 8.8 52.5 70 23.7 6
166 0 9.2 52.9 119 23.7 5
166 1 8.7 53.1 70 23.7 5
166 1 9.3 53.3 77 23.7 5
166 1 9.2 53.4 53 23.7 5
166 0 8.5 53.6 64 23.7 6
166 0 10 54.8 455 23.7 5
166 1 8.9 55.1 93 23.7 4
166 1 8.6 55.3 68 23.7 4
166 0 8.9 55.5 93 23.7 4
166 0 8.8 55.7 68 23.7 4
166 0 8.5 55.9 63 23.7 5
166 1 8.9 56.1 84 23.7 6
166 1 9.2 56.3 77 23.7 7
166 0 9.4 56.6 86 23.7 8
167 0 10.3 29.8 0 26.3 0
167 0 10 30.9 403 26.3 1
167 1 10.2 31.2 115 26.3 2
167 0 10.2 31.5 98 26.3 3
167 0 10.4 31.8 133 26.3 3
167 1 9.5 32.4 196 26.3 4
167 1 8.7 33 214 26.3 4
167 0 9.3 33.6 231 26.3 3
167 0 9.7 34.6 367 26.3 2
167 0 10 34.8 449 26.3 2
167 1 9.7 35.1 98 26.3 2
167 1 10.2 35.3 84 26.3 3
167 0 10.4 35.5 84 26.3 4
167 0 9.4 35.7 69 26.3 4
167 0 9.2 35.9 71 26.3 5
167 1 9.7 36.2 118 26.3 6
167 0 10.4 36.5 100 26.3 7
168 1 8.8 30.2 0 26.6 0
168 0 9.7 30.5 0 26.6 0
168 0 10.9 30.9 148 26.6 1
168 1 10.1 31.2 111 26.6 2
168 0 10.2 31.8 204 26.6 3
168 1 8.9 32 106 26.6 4
168 1 9.2 32.3 82 26.6 5
168 0 9.6 32.5 85 26.6 5
168 0 10 32.7 71 26.6 6
168 1 10.4 33.2 196 26.6 5
168 0 9.4 34.7 553 26.6 1
168 0 8.7 34.9 58 26.6 2
168 1 9.5 35.1 59 26.6 3
168 1 9.7 35.2 58 26.6 4
168 0 9.6 35.4 71 26.6 4
168 1 10.3 36.2 285 26.6 5
168 0 10.7 37.8 567 25.5 1
168 1 10.1 38 71 25.5 2
168 1 9.6 38.1 57 25.5 3
168 1 8.9 38.3 63 25.5 3
168 0 9.7 38.5 67 25.5 4
169 1 9.6 29.4 0 23.7 0
169 0 10 29.6 85 23.7 1
169 0 10.3 29.8 72 23.7 2
169 0 10.4 30 70 23.7 3
169 1 10.3 30.2 68 23.7 4
169 1 9.8 30.4 84 23.7 5
169 1 9.6 30.4 85 23.7 5
169 0 9.5 30.6 76 23.7 6
169 1 10.8 31.2 264 23.7 6
169 1 9.5 31.4 77 23.7 7
169 0 9.7 31.6 91 23.7 7
169 0 10 31.8 71 23.7 7
169 1 9.8 32.6 282 23.7 4
169 0 10.4 32.9 102 23.7 5
169 0 9.8 33.1 71 23.7 6
169 0 10.1 35 686 23.7 1
169 1 9.3 35.2 92 23.7 1
170 1 9.7 24.8 0 20.6 0
170 0 9.8 25.2 123 20.6 1
170 1 9.9 25.6 171 20.6 2
170 1 10.4 25.9 91 20.6 3
170 0 10.3 26.1 91 20.6 4
170 0 10.3 26.4 84 20.6 5
170 1 9.6 26.9 196 20.6 5
170 0 10.1 27.1 77 20.6 6
170 0 9.7 27.3 74 20.6 6
170 0 10.2 27.5 73 20.6 7
170 1 8.9 27.7 67 20.6 7
170 1 9.5 27.9 87 20.6 7
170 1 10.3 28.9 357 20.6 5
170 0 10.2 29.1 81 20.6 5
170 0 10.5 29.3 70 20.6 5
170 0 9.2 29.5 63 20.6 6
170 1 9.9 29.7 80 20.6 5
170 1 8.9 29.9 81 20.6 5
170 0 10 30.1 73 20.6 6
170 0 9.5 30.4 77 20.6 7
170 1 9.9 30.6 109 20.6 8
170 1 9.6 30.8 72 20.6 9
170 1 9 31 63 20.6 9
170 0 9.5 31.3 105 20.6 9
170 0 9.1 31.6 96 20.6 8
171 1 9.1 41.8 0 22.3 0
171 1 9 42.1 112 22.3 1
171 0 8.9 42.4 119 22.3 2
171 1 8.5 42.7 126 22.3 3
171 1 8.5 43 98 22.3 4
171 0 8.8 43.3 112 22.3 5
171 0 9 43.6 112 22.3 6
171 1 9.1 43.9 196 22.3 5
171 1 9 44.1 112 22.3 5
171 0 8.6 44.6 181 22.3 5
171 1 8.6 45 126 22.3 5
171 0 8.7 45.6 224 22.3 4
171 0 9.8 46.4 273 22.3 3
171 0 8.7 46.4 287 22.3 3
171 0 8.4 46.6 70 22.3 4
171 0 8.5 48.2 602 22.3 2
171 1 8.7 48.7 784 22.3 0
171 1 8.9 48.9 70 22.3 1
171 1 8.8 49.2 98 22.3 2
171 1 8.7 49.9 238 22.3 3
172 1 9.3 45.7 0 22.5 0
172 0 9 46.1 161 22.5 1
172 1 9.3 46.5 126 22.5 2
172 1 8.5 46.8 105 22.5 3
172 0 9.2 47.1 112 22.5 4
172 0 9.5 47.3 70 22.5 5
172 1 9 47.5 105 22.5 6
172 1 8.4 47.7 70 22.5 6
172 1 8.6 48 77 22.5 7
172 0 8.6 48.2 91 22.5 7
172 0 9.5 49 293 22.5 6
172 0 9.2 49.2 84 22.5 6
172 0 9.4 50 280 22.5 3
172 0 9.2 50.4 133 22.5 3
172 1 8.6 50.7 133 22.5 4
172 1 8.4 50.9 63 22.5 5
172 0 8.2 51.2 112 22.5 5
173 0 9.3 36.8 0 22.6 0
173 0 9.1 37.1 119 22.6 1
173 1 9.8 37.5 147 22.6 2
173 0 9.5 37.9 147 22.6 3
173 1 9.3 38.5 231 22.6 4
173 0 9.8 39 189 22.6 4
173 1 9 39.5 161 22.6 4
173 0 9.6 39.9 161 22.6 3
173 1 8.5 40.3 147 22.6 4
173 0 9.1 40.7 147 22.6 4
173 0 9.1 41.2 168 22.6 4
173 1 9.5 41.5 105 22.6 5
173 1 9.4 41.7 77 22.6 5
173 0 9.1 41.9 91 22.6 5
173 1 9.4 42.3 125 22.6 6
173 0 9.4 42.9 231 22.6 5
173 0 9 43.2 105 22.6 5
173 1 8.9 43.5 126 22.6 5
173 0 9.8 44 182 22.6 4
173 1 8.8 44.3 112 22.6 4
173 1 9.1 44.5 63 22.6 5
173 0 8.8 44.8 175 22.6 5
173 0 8.9 45.1 91 22.6 5
173 0 9 46.1 378 22.6 3
173 1 9.3 46.3 84 22.6 4
173 1 9.3 46.6 84 22.6 4
173 0 9 46.9 126 22.6 4
173 0 8.8 47.2 91 22.6 4
173 1 8.4 47.4 70 22.6 5
173 0 9 47.9 182 22.6 6
174 1 9.7 33.4 0 24.9 0
174 1 9.7 33.7 120 24.9 1
174 0 9.2 34.1 147 24.9 2
174 1 9.1 34.6 172 24.9 3
174 0 9.1 35 147 24.9 4
174 1 9.2 35.4 147 24.9 4
174 0 9 35.8 140 24.9 4
174 0 9.1 36.2 161 24.9 4
174 1 8.9 36.8 192 24.9 4
174 1 8.6 37.5 270 24.9 3
174 1 9.2 38.3 287 24.9 2
174 1 8.9 39.3 388 24.9 2
174 1 9 40.6 445 24.9 1
174 0 9 40.8 80 24.9 2
174 0 9.2 41 81 24.9 3
174 0 8.6 41.2 80 24.9 4
174 1 8.5 41.5 83 24.9 4
174 1 8.5 41.6 68 24.9 5
174 0 7.8 41.8 77 24.9 6
175 1 10 20.5 0 24.7 0
175 1 9.9 21.2 287 24.7 1
175 1 10.6 21.7 154 24.7 2
175 0 10.3 22.1 175 24.7 3
175 1 8.4 22.5 126 24.7 3
175 1 9.3 24.4 679 24.7 1
175 1 8.7 25.6 455 24.7 1
175 1 10.8 27.3 616 24.7 1
175 1 10.4 27.5 84 24.7 2
175 0 10 28 189 24.7 2
175 1 10 28.4 119 24.7 3
175 0 9.7 29.1 273 24.7 4
175 1 9.9 29.4 119 24.7 4
176 0 9.6 50.3 0 25.1 0
176 1 9.3 50.6 111 25.1 1
176 1 9.4 50.9 107 25.1 2
176 0 9.1 51.1 74 25.1 3
176 0 9.8 51.3 147 25.1 3
176 1 9.5 51.6 82 25.1 4
176 1 9.4 51.8 91 25.1 5
176 0 10.1 52 78 25.1 6
176 0 9.6 52.2 83 25.1 7
176 0 9.7 52.5 83 25.1 7
176 1 9.2 52.7 94 25.1 7
176 1 9.1 52.9 76 25.1 7
176 0 8.7 53.2 78 25.1 8
176 0 8.4 53.4 76 25.1 8
176 1 9.7 53.6 78 25.1 8
176 1 8.4 53.8 75 25.1 9
176 1 9 54 77 25.1 9
176 0 8.7 54.2 77 25.1 9
176 0 7.7 54.4 65 25.1 9
177 1 10 40.6 0 23.3 0
177 0 9.3 41 154 23.3 1
177 0 9.9 41.7 231 23.3 2
177 0 9.5 42.7 371 23.3 2
177 0 9 43 98 23.3 3
177 0 10.4 43.7 273 23.3 2
177 0 9.7 44 119 23.3 3
177 1 9.2 44.6 210 23.3 4
177 0 10.1 44.9 119 23.3 4
177 0 9 45.9 367 23.3 3
177 1 10.4 47.3 487 23.3 1
177 1 10 47.4 59 23.3 2
177 1 9.3 47.7 88 23.3 3
177 0 10.2 47.8 64 23.3 4
177 0 9.7 48.1 97 23.3 4
177 1 9.8 48.3 84 23.3 5
177 1 8.9 48.5 57 23.3 6
177 0 8.8 48.7 78 23.3 7
177 0 10 49 124 23.3 8
177 1 10.1 49.4 114 23.3 8
177 1 9.6 49.5 69 23.3 8
177 1 9.9 50.4 294 23.3 5
177 0 10.1 50.8 147 23.3 4
178 1 9.1 28 0 21.8 0
178 0 9.2 28.5 189 21.8 1
178 1 10.2 29.1 213 21.8 2
178 0 8.9 29.4 119 21.8 3
178 0 8.8 29.7 91 21.8 4
178 0 9.4 29.9 70 21.8 5
178 0 10.1 30.5 231 21.8 5
178 1 9.1 31.2 273 21.8 4
179 0 9 22.1 0 24.9 0
179 1 8.8 22.4 124 24.9 1
179 0 9.1 22.8 134 24.9 2
179 0 9.4 23.2 140 24.9 3
179 1 10.1 23.5 133 24.9 4
179 0 9.3 23.9 140 24.9 5
179 1 8.5 24.3 134 24.9 5
179 1 8.6 24.5 83 24.9 5
179 1 9 25.4 336 24.9 4
179 1 9.3 25.6 70 24.9 4
179 0 9.2 25.8 78 24.9 5
179 0 9.3 26 76 24.9 5
179 0 9.9 26.2 77 24.9 6
179 1 9.1 26.4 77 24.9 6
180 0 9.2 56.6 0 26.8 0
180 1 8.9 57 154 26.8 1
180 0 9.2 57.4 112 26.8 2
180 1 9.7 57.7 126 26.8 3
180 1 9.5 58 126 26.8 4
180 0 8.8 58.4 119 26.8 5
180 1 9.4 58.7 126 26.8 5
180 1 10.1 59.8 392 26.8 3
180 0 9.8 60.4 210 26.8 3
180 0 9.7 60.6 297 26.8 2
180 1 9.4 60.9 91 26.8 2
180 1 9.5 61 70 26.8 3
180 0 9.3 61.3 154 26.8 3
180 1 9.2 61.7 154 26.8 4
180 1 9.2 61.9 91 26.8 4
180 0 9.6 62.4 182 26.8 5
180 0 9 62.6 245 26.8 4
180 1 8.8 62.8 69 26.8 5
180 1 8.9 63 62 26.8 5
180 1 9.5 63.1 125 26.8 5
180 0 10 63.4 84 26.8 5
180 0 9.9 63.5 62 26.8 6
180 1 9.5 63.7 57 26.8 6
180 1 9.1 63.9 63 26.8 7
180 0 9.8 64.2 140 26.8 7
180 0 9.3 64.6 119 25.2 8
180 1 9.4 64.8 71 25.2 8
180 1 8.6 65 70 25.2 8
180 1 10.1 65.1 63 25.2 9
180 0 9.2 65.3 63 25.2 9
180 0 8.6 65.6 98 25.2 8
180 1 8.5 65.8 78 25.2 8
180 1 9.3 66 69 25.2 8
180 1 9.2 66.2 64 25.2 9
180 0 9 66.3 62 25.2 9
181 0 9.9 19.4 0 20.7 0
181 1 9.1 19.7 98 20.7 1
181 0 9.1 20.4 266 20.7 2
181 0 9.8 21 217 20.7 3
181 0 10.6 21.4 147 20.7 4
181 0 9.7 23.2 651 20.7 1
181 1 9.3 23.6 126 20.7 1
181 0 9.6 24 182 20.7 2
181 0 9.1 24.2 63 20.7 3
181 1 9.1 24.6 126 20.7 4
181 1 9.3 24.8 77 20.7 5
181 1 9.5 25.9 415 21.6 4
181 0 8.8 26.1 55 21.6 4
181 0 8.4 26.2 71 21.6 4
181 0 7.9 26.5 74 21.6 5
182 0 9.5 21.4 0 27.8 0
182 0 9.6 21.9 168 27.8 1
182 1 9.2 22.2 127 27.8 2
182 0 9.4 22.5 98 27.8 3
182 0 10.2 22.7 91 27.8 4
182 1 8.5 23 91 27.8 5
182 1 9.4 23.2 91 27.8 6
182 0 9.3 23.5 91 27.8 6
182 0 8.8 23.9 147 27.8 6
182 1 8.5 24.2 126 27.8 6
182 0 8.9 24.5 91 27.8 7
182 0 8.6 24.8 126 27.8 6
182 1 8.2 25 69 27.8 6
183 0 8.8 62.1 0 27.5 0
183 0 8.9 62.3 72 27.5 1
183 1 10 62.5 68 27.5 2
183 1 10.1 62.7 145 27.5 2
183 1 9.4 62.9 72 27.5 3
183 0 9.9 63.1 79 27.5 4
183 0 9.1 63.3 77 27.5 5
183 1 9.9 63.5 70 27.5 6
183 1 10.2 63.8 108 27.5 7
183 0 9.7 64 77 27.5 8
183 0 9.9 64.2 72 27.5 8
183 0 8.7 64.4 72 27.5 8
183 1 8.7 64.6 67 27.5 9
183 1 9.1 64.8 80 27.5 9
183 0 8.3 65.1 88 27.5 9
184 0 11.4 23.6 0 20.3 0
184 1 11.4 23.8 84 20.3 1
184 1 9.7 24.1 98 20.3 2
184 0 10.3 24.4 91 20.3 3
184 0 10.7 24.7 119 20.3 4
184 1 9.8 24.9 97 20.3 5
184 1 8.7 25.9 341 20.3 4
184 1 9.9 26.2 119 20.3 4
184 0 8.9 26.4 70 20.3 4
184 0 8.8 26.6 70 20.3 5
184 1 8.8 26.8 84 20.3 5
184 0 9.6 27.3 182 20.3 5
184 1 10.3 27.7 154 20.3 6
184 0 10.5 28.4 245 20.3 4
184 1 9.5 28.7 119 20.3 4
184 0 10.6 29.5 280 20.3 3
184 1 10.1 29.7 84 20.3 4
184 1 10.5 29.9 63 20.3 4
184 0 9.9 30.4 182 20.3 5
184 0 10 30.6 63 20.9 5
184 1 10.3 30.8 91 20.9 5
184 1 9.6 31 63 20.9 6
184 0 9.5 31.2 91 20.9 7
184 0 9 31.4 63 20.9 8
184 0 8.9 31.6 63 20.9 8
184 1 8.5 31.9 119 20.9 7
184 0 8.2 32.3 147 20.9 8
185 1 9.3 44.4 0 28.9 0
185 1 9.6 45.4 379 28.9 1
185 0 9.7 45.6 77 28.9 2
185 0 9.9 45.8 83 28.9 3
185 1 9.9 46 77 28.9 4
185 1 9.3 46.2 70 28.9 5
185 0 9.6 46.5 85 28.9 5
185 0 9.9 46.7 76 28.9 6
185 1 9.6 46.9 167 28.9 6
185 1 9.8 47.1 77 28.9 7
185 0 9.4 47.5 119 28.9 7
185 0 9.4 47.8 105 28.9 7
185 1 9.6 47.9 71 28.9 7
185 1 8.7 48.1 65 28.9 7
185 1 8.8 48.3 63 28.9 7
185 0 9.5 48.5 74 28.9 7
185 0 9 48.8 99 28.9 8
185 1 9.3 49 69 28.9 8
185 1 8.4 49.1 70 28.9 8
185 0 10.3 49.5 119 28.9 8
185 0 9.4 49.7 77 28.9 9
185 1 9.3 50 106 29.5 8
185 1 8.5 50.1 62 29.5 8
185 0 9 50.5 126 29.5 8
185 0 9.5 50.7 87 29.5 8
185 1 9.3 51 112 29.5 7
185 0 9.5 51.5 161 29.5 6
185 0 9.6 51.7 75 29.5 7
186 1 9.6 30.3 0 20.9 0
186 1 9.3 30.5 84 20.9 1
186 0 9.1 30.7 70 20.9 2
186 0 9.1 31 84 20.9 3
186 1 8.7 31.2 77 20.9 4
186 0 8.4 31.6 175 20.9 5
186 0 8.6 31.9 91 20.9 6
186 1 9.5 32.3 161 20.9 6
186 1 8.6 32.6 84 20.9 6
186 1 8.3 33.5 343 20.9 4
187 0 9.4 45.5 0 31.2 0
187 1 9.2 45.9 111 31.2 1
187 1 9.9 46.1 106 31.2 2
187 0 9.9 46.5 147 31.2 3
187 0 8.9 46.8 90 31.2 4
187 1 9.7 47 77 31.2 5
187 0 9 47.4 126 31.2 6
187 0 8.9 47.6 98 31.2 6
187 1 9.2 47.8 71 31.2 7
187 0 8.5 48.4 230 31.2 6
187 0 9.8 48.7 106 31.2 6
187 1 9.6 49.9 420 31.2 2
187 0 9 50.3 168 31.2 3
188 0 9.9 28.5 0 25.8 0
188 0 10.4 28.7 77 25.8 1
188 0 9.6 28.9 77 25.8 2
188 1 10.4 29.1 84 25.8 3
188 1 9.3 29.4 84 25.8 4
188 0 10 29.6 168 25.8 4
188 0 10.4 30 133 25.8 5
188 1 9.3 30.4 168 25.8 6
188 0 9.9 30.8 119 25.8 5
188 1 9.6 31.3 189 25.8 4
188 0 9.4 31.6 126 25.8 4
188 0 9.4 31.8 84 25.8 5
188 1 9.5 32.1 105 25.8 5
188 1 10.3 32.4 91 25.8 6
188 0 9.1 32.6 91 25.8 6
188 0 9.2 32.8 63 25.8 6
188 1 9.9 33 91 25.8 7
188 1 8.4 33.2 70 25.8 8
188 0 10.1 33.5 112 25.8 8
188 0 9.9 33.8 91 25.8 8
188 1 9.6 34 91 25.8 8
188 1 9.4 34.3 98 25.8 8
188 0 10.6 34.7 126 25.8 7
188 0 8.9 34.9 84 25.8 7
188 1 9.4 35.4 169 25.8 6
188 0 9.6 35.7 118 25.8 6
189 0 8.9 58.3 0 27.3 0
189 1 9 58.7 132 27.3 1
189 1 9.6 59 133 27.3 2
189 0 9.3 59.3 91 27.3 3
189 1 9.1 59.8 183 27.3 4
189 0 8.5 60.2 160 27.3 5
189 0 8.6 60.6 134 27.3 5
189 1 8.9 60.8 76 27.3 5
189 1 8.4 61 91 27.3 5
189 0 8.7 61.3 98 27.3 5
189 1 8.9 61.7 133 27.3 6
189 0 8.5 62.3 224 27.3 5
189 0 8.6 62.5 70 27.3 6
189 1 9.4 62.6 63 27.3 6
189 1 9 62.8 71 27.3 6
189 0 9.2 63.2 118 27.3 6
189 0 8.7 63.2 133 27.3 6
189 0 8.8 63.5 104 27.3 6
189 1 8.6 63.7 63 27.3 7
189 1 8.5 63.8 56 27.3 7
189 1 8.4 64 57 27.3 8
189 0 8.4 64.2 93 27.3 9
189 0 8.2 64.5 95 27.6 8
190 1 8.8 32.2 0 20.5 0
190 0 8.4 32.7 161 20.5 1
190 1 9.4 32.9 70 20.5 2
190 0 8.9 34.5 595 20.5 2
190 1 8.8 34.9 154 20.5 1
190 0 8.5 35.5 217 20.5 2
191 0 10.1 40.4 0 26 0
191 1 9.7 40.7 133 26 1
191 0 8.9 41.3 217 26 2
191 0 9.9 42.3 364 26 3
191 1 9.4 42.5 84 26 3
191 0 8.7 42.9 140 26 3
191 1 9.5 44.6 630 26 1
191 0 9.1 45 113 26 1
191 0 9.5 45.2 91 26 2
191 1 9.9 45.5 97 26 3
191 1 8.4 45.7 71 26 4
191 1 8.6 45.9 72 26 5
191 0 8.2 46.1 96 26 6
192 1 9 52.8 0 24.4 0
192 0 9.1 53 113 24.4 1
192 1 9.4 53.3 83 24.4 2
192 1 8.7 53.5 84 24.4 3
192 0 9 53.8 112 24.4 4
192 1 9.7 54.3 168 24.4 5
192 1 9.2 54.6 126 24.4 6
192 0 10 55 126 24.4 6
192 1 8.6 56.6 589 24.4 2
192 0 8.4 56.8 90 24.4 2
192 0 8.8 57 78 24.4 2
192 1 8.8 57.4 119 24.4 3
192 1 8.6 57.6 70 24.4 4
192 0 9.3 57.8 84 24.4 5
192 0 8.6 58 69 24.4 6
192 0 8.6 58.2 70 24.4 7
192 1 8.2 58.6 147 24.4 8
193 0 9.4 39.2 0 28 0
193 1 9.7 39.5 99 28 1
193 1 10 39.8 118 28 2
193 0 9.1 40.2 154 28 3
193 1 8.8 40.7 196 28 4
193 0 9.8 41.1 127 28 5
193 1 8.9 41.5 139 28 4
193 1 9 41.8 106 28 5
193 0 8.4 42 77 28 5
193 0 9.3 42.2 69 28 6
193 1 9.2 42.5 140 28 6
193 1 9 42.8 77 28 6
193 0 8.9 43 77 28 7
193 1 9.3 43.5 190 28 6
193 1 8.8 43.7 76 28 7
193 0 9.3 44 98 28 7
193 0 9.7 45 364 28 4
193 0 10.1 45.1 71 28 4
193 0 9.4 45.3 62 28 5
193 1 9.7 45.5 57 28 6
193 1 9 45.6 62 28 6
193 0 8.53 46 119 28 5
193 0 8.8 46.2 70 28 6
193 0 8.6 46.4 91 28 7
193 1 8.8 46.6 63 28 8
193 1 9.2 46.7 57 28 9
193 0 8.8 47 90 28 9
193 0 8.4 47.2 64 28 9
193 1 9.5 48.8 580 28 2
193 0 9.3 49 77 28 3
193 0 9.8 49.2 84 28 2
194 0 9.6 42.5 0 25.5 0
194 1 9.9 42.8 113 25.5 1
194 1 10.1 43 83 25.5 2
194 0 9.6 43.2 78 25.5 3
194 0 10 43.5 91 25.5 4
194 1 10.8 43.8 112 25.5 5
194 1 9.3 44.1 104 25.5 6
194 0 10.3 44.4 101 25.5 7
194 0 9.6 44.6 106 25.5 7
194 1 9.8 44.9 81 25.5 7
194 0 9.7 45.6 287 25.5 5
194 1 9.2 45.9 77 25.5 5
194 0 9 47.2 483 25.5 2
194 0 9.7 47.4 73 25.5 3
194 0 9.4 47.6 74 25.5 4
194 1 10.3 48 150 25.5 3
194 0 9.1 48.2 80 25.5 4
195 1 8.9 19.9 0 27.2 0
195 1 9 20.1 84 27.2 1
195 0 9.4 20.4 119 27.2 2
195 0 9.1 20.7 91 27.2 3
195 1 8.4 21.9 434 27.2 4
195 1 9.3 22.1 91 27.2 3
195 0 9.3 23.4 455 27.2 2
195 0 8.5 24.6 462 27.2 1
195 1 8.6 26.1 546 27.2 1
195 1 8.1 26.9 294 27.2 1
196 1 9.9 39.9 0 24.6 0
196 1 9.7 40.2 98 24.6 1
196 0 10.2 40.4 84 24.6 2
196 0 9.8 40.7 91 24.6 3
196 1 8.5 40.9 77 24.6 4
196 1 9.3 41.1 84 24.6 5
196 0 9 41.3 70 24.6 6
196 0 9.9 41.5 70 24.6 7
196 0 9.2 41.7 77 24.6 8
196 0 10.2 42.4 273 24.6 6
196 1 9.8 42.8 126 24.6 6
196 1 9.9 43 70 24.6 6
196 0 10.2 44.3 476 24.6 3
196 0 9.8 44.6 119 24.6 3
196 1 10.2 45 154 24.6 2
196 1 10.1 45.2 63 24.6 3
197 0 10.7 24 0 30.9 0
197 1 10.7 24.2 84 30.9 1
197 1 11.1 24.4 91 30.9 2
197 0 10.2 25.1 231 30.9 3
197 1 10.4 25.3 84 30.9 4
197 1 10 25.6 84 30.9 5
197 0 10.8 25.8 84 30.9 6
197 0 10.2 25.9 56 30.9 7
197 1 10.6 26.6 263 30.9 5
197 0 10.7 26.9 98 30.9 6
197 0 10.7 27.1 84 30.9 6
198 0 9.4 20.5 0 23.5 0
198 1 10.6 20.8 105 23.5 1
198 0 10 21.2 121 23.5 2
198 0 10.5 21.4 104 23.5 3
198 1 10.2 21.7 101 23.5 4
198 0 8.9 22.5 271 23.5 5
198 1 9.4 22.7 82 23.5 5
198 1 9.1 23.1 147 23.5 5
198 0 9.5 23.3 86 23.5 5
198 1 10.2 23.6 105 23.5 5
198 1 9.7 23.8 78 23.5 5
198 1 9.3 24.1 81 23.5 6
198 1 10.1 24.7 307 23.5 5
198 1 9.8 24.9 92 23.5 5
199 1 10.5 47.7 0 30.6 0
199 0 10.7 48.1 151 30.6 1
199 1 9.8 48.5 132 30.6 2
199 1 10.1 48.9 140 30.6 3
199 0 9.9 49.1 105 30.6 4
199 0 8.9 49.1 109 30.6 4
199 0 9.8 49.4 73 30.6 5
199 1 9.3 49.6 78 30.6 6
199 1 9 49.8 73 30.6 6
199 0 10 50 84 30.6 7
199 0 9.8 50.3 122 30.6 7
199 1 8.8 50.5 78 30.6 7
199 1 8.8 50.8 76 30.6 8
199 0 9.6 51 157 30.6 7
199 0 9.5 51.2 73 30.6 7
199 0 9.8 51.4 81 30.6 7
199 1 8.7 51.6 80 30.6 7
199 0 9.7 52.2 218 30.6 6
199 0 9.8 52.4 63 30.6 6
199 1 8.7 52.5 62 30.6 6
199 1 8.8 52.7 70 30.6 7
199 1 10.2 54.6 676 30.6 1
200 1 9.7 24.1 0 26.3 0
200 0 11 24.2 70 26.3 1
200 0 10.3 24.5 77 26.3 2
200 1 9.4 24.7 74 26.3 3
200 1 10.9 24.9 94 26.3 4
200 1 9.4 26 392 26.3 5
200 1 10.4 26.1 421 26.3 4
200 0 10.6 26.4 112 26.3 4
200 1 10.3 26.7 216 26.3 2
200 1 10.2 26.9 70 26.3 3
200 1 9.6 27.1 77 26.3 3
200 0 10.1 27.2 67 26.3 4
200 0 10.4 27.5 87 26.3 5
200 1 10.4 27.8 98 26.3 6
200 1 10.1 27.9 70 26.3 7
200 0 9.7 28.2 91 26.3 7
